# Supplementary material for: Identification of candidate diagnostic serum biomarkers for Kawasaki disease using proteomic analysis
Source: Sci Rep. 2017 Mar 6;7:43732. doi: 10.1038/srep43732 (PMC5338030; doi:10.1038/srep43732)
Supplement: Supplemental Table 2 [file srep43732-s2.xls]

## Sheet: Table S2
Table S3 List of peptides analyzed by label-free relative quantitation analysis with shotgun LC-MS/MS analysis.
* Four sera derived from sera collected during the acute and recovery phases from 2 KD patients were analyzed twice as technical replicates. We obtained a total of eight MS data composed per fraction by Progenesis LC-MS. Unfortunately, fractions 38 and 40 were analyzed using a total of seven or six MS data (more than three per phase), respectively, for problems in alignment of MS raw data by Prog…
Fraction No.	#	m/z	Mass	Charge	Best peptide match by MASCOT search							Max fold change	Highest mean condition	Lowest mean condition	Anova		Maximum CV		Normalized abundance
																			acute					recovery
					Score	Mass error (ppm)	Protein	Gene name	Description	Sequence	Variable modifications ([position] description)								No.3-a_25_1	No.3-a_25_2	No.6-a_25_1	No.6-a_25_2	acute_average	No.3-r_25_1	No.3-r_25_2	No.6-r_25_1	No.6-r_25_2	recovery_average	Anova p-value <= 0.001	Max fold change >= 2	acute_average>=500	recovery_average>=500
25	3107	640.289	1278.56	2	30.01	-15.7572	sp|P37802|TAGL2_HUMAN	TAGLN2	Transgelin-2	NFSDNQLQEGK		2.36472	recovery	acute	0.147113		68.4815		484.05	330.964	290.235	353.561	364.702	1148.25	1552.82	298.309	450.299	374.304		x		x
25	9723	588.276	1174.54	2	30.01	0.763329	sp|P23142|FBLN1_HUMAN	FBLN1	Fibulin-1	GYHLNEEGTR		1.27101	acute	recovery	0.940721		82.4046		61.8614	15.0106	6.9407	34.9427	29.6888	13.8497	12.057	34.5302	32.9969	33.7636
25	577	478.998	1911.96	4	30.02	13.5268	sp|P04217|A1BG_HUMAN	A1BG	Alpha-1B-glycoprotein	VLMHHGESSQVLHPGNK	[N-term] Carbamyl (N-term)	12.447	acute	recovery	0.0595257		81.169		5325.6	4787.22	4508.51	4529.59	4787.73	763.394	0	410.143	365.06	387.601		x	x
25	11534	574.739	1147.46	2	30.02	2.72784	sp|P08603|CFAH_HUMAN	CFH	Complement factor H	NMGYEYSER		6.70551	acute	recovery	0.176882		156.935		5.85637	6.95985	85.1328	3.62323	25.3931	7.63157	5.87491	1.64111	0	0.820555		x
25	1073	623.819	1245.62	2	30.03	-16.7783	sp|O75037|KI21B_HUMAN	KIF21B	Kinesin-like protein KIF21B	SLASLVEIKED	[N-term] Carbamyl (N-term)	1.03518	acute	recovery	0.675749		11.9439		1900.56	1601.76	2070.39	1665.84	1809.64	1724.86	1653.17	1642.38	1972.14	1807.26			x
25	2009	561.041	2240.13	4	30.05	3.48513	sp|P19823|ITIH2_HUMAN	ITIH2	Inter-alpha-trypsin inhibitor heavy chain H2	FLHVPDTFEGHFDGVPVISK		1.48623	recovery	acute	0.0546107		25.4282		673.657	805.649	559.444	500.388	634.784	727.061	774.434	1028.84	1243.4	1136.12				x
25	6178	403.706	805.397	2	30.05	17.4353	sp|P05155|IC1_HUMAN	SERPING1	Plasma protease C1 inhibitor	VPMMNSK		1.20239	recovery	acute	0.346588		48.0786		54.9373	70.135	138.913	158.552	105.634	139.46	107.047	117.827	143.721	130.774
25	10480	600.283	2397.1	4	30.08	4.03111	sp|P00450|CERU_HUMAN	CP	Ceruloplasmin	HYYIGIIETTWDYASDHGEK		1.90603	acute	recovery	0.0142446		31.2979		6.42716	7.04358	4.96734	7.80125	6.55983	4.56018	3.31571	2.01764	3.87297	2.9453
25	5753	741.368	740.361	1	30.11	6.25881	sp|Q16769|QPCT_HUMAN	QPCT	Glutaminyl-peptide cyclotransferase	HSLEGR	[N-term] Carbamyl (N-term)	1.23132	recovery	acute	0.481342		64.7467		177.043	492.856	140.629	194.289	251.204	414.481	159.854	403.678	259.236	331.457
25	6822	518.228	1551.66	3	30.14	7.12851	sp|P00736|C1R_HUMAN	C1R	Complement C1r subcomponent	IQYYCHEPYYK	[5] Methylthio (C)	1.49173	acute	recovery	0.236929		68.3587		78.7325	60.8755	160.162	79.0718	94.7105	51.9338	41.6421	32.8527	127.533	80.1927
25	2284	614.838	1227.66	2	30.15	-0.116587	sp|Q14624|ITIH4_HUMAN	ITIH4	Inter-alpha-trypsin inhibitor heavy chain H4	IPKPEASFSPR		1.69117	acute	recovery	0.299278		74.9507		791.236	755.103	456.699	498.06	625.274	319.225	0	542.23	617.458	579.844			x
25	6228	413.192	824.37	2	30.19	-0.69711	sp|P02790|HEMO_HUMAN	HPX	Hemopexin	FSWEEK		8.4597	acute	recovery	0.343306		200		0	2.37804	216.505	10.352	57.3087	27.0973	0	0	0	0		x
25	3696	772.022	2313.04	3	30.2	4.16573	sp|P02790|HEMO_HUMAN	HPX	Hemopexin	DGWHSWPIAHQWPQGPSAVD	[N-term] Carbamyl (N-term)	2.10734	acute	recovery	0.0112051		34.0251		578.876	652.279	472.323	364.551	517.007	355.546	255.959	158.982	210.86	184.921		x	x
25	31	435.773	869.532	2	30.21	14.294	sp|Q9HCE1|MOV10_HUMAN	MOV10	Putative helicase MOV-10	KARLSPR	[N-term] Carbamyl (N-term)	1.50922	recovery	acute	0.356212		55.7074		20302.5	17219	42438	14378.2	23584.4	62426.2	34269.4	14701.2	30979.8	22840.5				x
25	1507	477.19	1428.55	3	30.26	1.63915	sp|P17936|IBP3_HUMAN	IGFBP3	Insulin-like growth factor-binding protein 3	GKEDVHCYSMQS	[7] Methylthio (C)	3.22163	recovery	acute	0.689343		72.109		111.149	108.086	479.74	468.144	291.78	1488.64	11.4724	1150.64	1109.28	1129.96		x		x
25	6017	430.97	1719.85	4	30.27	-4.19382	sp|P09429|HMGB1_HUMAN	HMGB1	High mobility group protein B1	KHPDASVNFSEFSKK		3.92738	acute	recovery	0.202051		89.5256		493.617	317.675	56.6759	70.8669	234.709	57.3775	0	90.5555	91.1158	90.8356		x
25	1091	458.254	914.493	2	30.27	-4.58689	sp|O43866|CD5L_HUMAN	CD5L	CD5 antigen-like	IWLDNVR		2.50113	recovery	acute	0.369811		84.8144		877.536	938.253	690.009	665.628	792.856	3318.67	3553.5	448.145	611.83	529.987		x		x
25	1724	525.741	1049.47	2	30.27	-19.7031	sp|P98161|PKD1_HUMAN	PKD1	Polycystin-1	FNALGSENR	[N-term] Carbamyl (N-term)	1.11154	acute	recovery	0.409781		110.7		197.204	133.787	1059.34	1229.52	654.964	1256.77	1040.3	0	59.8981	29.9491			x
25	11583	963.661	3850.61	4	30.27	3.13602	sp|Q14515|SPRL1_HUMAN	SPARCL1	SPARC-like protein 1	DQGNQEQDPNISNGEEEEEKEPGEVGTHNDNQER		13.9683	acute	recovery	0.64651		196.979		0	0	273.964	3.15198	69.279	18.1953	0	0	1.64355	0.821777		x
25	3905	664.32	1326.63	2	30.28	-17.4385	sp|Q9H7Z3|CN102_HUMAN	C14orf102	UPF0614 protein C14orf102	EIHATIPETGLM	[12] Oxidation (M)	1.17914	recovery	acute	0.438246		54.3541		283.296	371.467	741.545	972.008	592.079	583.689	517.605	857.324	833.967	845.645				x
25	1079	534.598	1600.77	3	30.34	0.817968	sp|P02775|CXCL7_HUMAN	PPBP	Platelet basic protein	GTHCNQVEVIATLK	[N-term] Carbamyl (N-term)|[4] Methylthio (C)	2.369	recovery	acute	0.0613333		51.5577		701.831	736.195	2024.88	1515.31	1244.55	4555.62	3805	1478.08	1954.7	1716.39		x		x
25	10196	645.098	2576.36	4	30.37	3.47041	sp|P06396|GELS_HUMAN	GSN	Gelsolin	QVLGPKPALPAGTEDTAKEDAANRK		18.6305	acute	recovery	0.817118		199.903		0	161.739	0.0588458	0	40.4495	3.57509	0	5.10948	0	2.55474		x
25	209	568.272	1701.79	3	30.43	1.55025	sp|P0C0L4|CO4A_HUMAN	C4A	Complement C4-A	KKEVYMPSSIFQDD	[6] Oxidation (M)	1.43793	acute	recovery	0.775249		83.3074		20319.3	18849.2	3016.12	3361.8	11386.6	13703.7	11078.3	3523.38	3369.72	3446.55			x
25	3043	406.949	1623.77	4	30.45	-1.06615	sp|P00450|CERU_HUMAN	CP	Ceruloplasmin	HTVHFHGHSFQYK		1.72239	recovery	acute	0.447339		146.017		21.9525	0	633.564	153.725	202.31	838.274	15.7462	59.3861	480.421	269.903
25	4899	484.763	967.512	2	30.49	-0.703399	sp|P39060|COIA1_HUMAN	COL18A1	Collagen alpha-1(XVIII) chain	DFQPVLHL		1.14606	acute	recovery	0.419788		70.033		53.265	55.5926	41.9916	63.3621	53.5528	20.2183	28.0601	93.2017	45.4307	69.3162
25	1922	443.261	884.506	2	30.51	-14.3905	sp|Q9P225|DYH2_HUMAN	DNAH2	Dynein heavy chain 2, axonemal	GRTVISPR		1.59147	recovery	acute	0.54624		70.0745		425.604	409.289	717.385	181.987	433.566	1330.95	691.035	163.468	574.58	369.024				x
25	11041	873.398	2617.17	3	30.53	-4.34607	sp|P07998|RNAS1_HUMAN	RNASE1	Ribonuclease pancreatic	HIIVACEGSPYVPVHFDASVEDST	[6] Methylthio (C)	1.09095	acute	recovery	0.785244		82.0175		53.6548	37.1424	0	35.969	31.6916	13.49	43.5852	54.5522	4.57065	29.5614
25	87	460.734	919.454	2	30.54	-1.80065	sp|P00739|HPTR_HUMAN	HPR	Haptoglobin-related protein	GSFPWQAK		2.30502	acute	recovery	0.628525		105.916		74544.1	66879	3670.57	2663.04	36939.2	32531.4	27016.4	1975.42	2578.91	2277.16		x	x
25	1388	603.824	3616.9	6	30.57	2.38698	sp|P02765|FETUA_HUMAN	AHSG	Alpha-2-HS-glycoprotein	PDAPPSPPLGAPGLPPAGSPPDSHVLLAAPPGHQLHR		2.16636	acute	recovery	0.00426584		29.3401		3801.76	3282.54	3605.06	5207.41	3974.19	1251.44	1783.86	2554.96	1747.74	2151.35		x	x
25	11951	640.809	1279.6	2	30.57	1.81969	sp|Q9UM47|NOTC3_HUMAN	NOTCH3	Neurogenic locus notch homolog protein 3	GVCQSSVVAGTAR	[3] Methylthio (C)	5.01472	recovery	acute	0.285763		129.735		0	5.6988	0	12.1704	4.46731	0	16.872	55.0075	17.7296	36.3686		x
25	554	460.229	2296.11	5	30.57	3.56185	sp|P01042|KNG1_HUMAN	KNG1	Kininogen-1	FKLDDDLEHQGGHVLDHGHK		1.08864	recovery	acute	0.919527		69.0997		2984.81	3007.89	6819.95	7698.19	5127.71	1731.25	2801.46	9102.59	8693.6	8898.09				x
25	4730	565.752	1129.49	2	30.59	25.7499	sp|P13533|MYH6_HUMAN	MYH6	Myosin-6	LSYTQQMED	[7] Oxidation (M)	1.03786	acute	recovery	0.454424		70.0029		573.906	544.935	703.279	539.189	590.328	570.326	6.02109	875.979	822.854	849.417			x
25	388	507.281	1518.82	3	30.6	-2.05314	sp|P04004|VTNC_HUMAN	VTN	Vitronectin	IYISGMAPRPSLAK	[6] Oxidation (M)	1.19696	acute	recovery	0.576758		39.8459		4382.07	4831.96	1871.7	2901.55	3496.82	1961.7	2366.19	4597.65	2760.11	3678.88			x
25	2063	642.274	1282.53	2	30.64	-15.0594	sp|Q5T9S5|CCD18_HUMAN	CCDC18	Coiled-coil domain-containing protein 18	EQEKTMSMLQ	[N-term] Carbamyl (N-term)|[6] Oxidation (M)	1.10182	recovery	acute	0.396618		29.6083		455.22	786.341	536.533	427.684	551.444	615.08	636.058	582.693	596.53	589.611				x
25	12079	452.53	1354.57	3	30.69	2.13623	sp|P00751|CFAB_HUMAN	CFB	Complement factor B	LEDSVTYHCSR	[9] Methylthio (C)	4.54677	acute	recovery	0.0273365		104.297		11.6502	11.2255	24.2726	8.37376	13.8805	7.33885	3.42713	0	1.44533	0.722664		x
25	2071	551.778	2203.08	4	30.73	2.30769	sp|P00751|CFAB_HUMAN	CFB	Complement factor B	TPWSLARPQGSCSLEGVEIK	[12] Methylthio (C)	1.71683	acute	recovery	0.288069		60.2112		2721.8	2515.61	768.04	944.088	1737.39	1567.9	1503.57	573.225	403.204	488.214			x
25	2495	561.27	560.262	1	30.74	-0.970331	sp|P08603|CFAH_HUMAN	CFH	Complement factor H	PMGEK		1.7001	recovery	acute	0.144254		81.6538		86.1094	112.571	598.42	408.442	301.386	483.057	382.006	509.088	675.388	592.238				x
25	82	737.708	2210.1	3	30.74	4.39772	sp|O60266|ADCY3_HUMAN	ADCY3	Adenylate cyclase type 3	NTWAMLAIFILVMANVVDM	[N-term] Carbamyl (N-term)|[5] Oxidation (M)	1.42865	recovery	acute	0.22952		42.3565		23102.7	21040	34380.6	15939.3	23615.6	54308.1	31802.7	21953.2	26890	24421.6				x
25	7072	565.796	1129.58	2	30.74	-2.79498	sp|P0C0L5|CO4B_HUMAN	C4B	Complement C4-B	MSGSPASGIPVK		1.95864	acute	recovery	0.938702		134.402		1.19438	2.3348	109.84	50.067	40.8591	12.1425	2.38985	6.42452	62.4869	34.4557
25	249	873.505	872.497	1	30.76	0.616734	sp|Q9UPX6|K1024_HUMAN	KIAA1024	UPF0258 protein KIAA1024	EISQVLGK		1.79439	recovery	acute	0.0592516		44.3766		6781.43	6135.07	15497.1	12654.1	10266.9	22456.1	23397.6	13160	14678	13919				x
25	1825	435.229	868.444	2	30.76	-0.210463	sp|P04196|HRG_HUMAN	HRG	Histidine-rich glycoprotein	FVDFSVR		1.92082	acute	recovery	0.637663		112.287		19.618	11.5554	1122.16	1090.28	560.905	0	27.7721	614.267	526.016	570.141			x
25	3653	855.395	2563.16	3	30.77	4.97322	sp|P02751|FINC_HUMAN	FN1	Fibronectin	GIGEWHCQPLQTYPSSSGPVEVF	[7] Methylthio (C)	1.54593	acute	recovery	0.142588		49.669		534.676	652.634	985.368	761.117	733.449	695.808	216.717	333.704	651.529	492.616			x
25	2977	530.274	1058.53	2	30.77	-39.7921	sp|Q8NG04|S2610_HUMAN	SLC26A10	Solute carrier family 26 member 10	HLSTGTFAIL		2.61624	recovery	acute	0.492477		92.2627		246.92	274.772	248.792	398.053	292.134	1137.36	1569.28	248.243	102.289	175.266		x		x
25	386	687.973	2060.9	3	30.78	23.5254	sp|P61769|B2MG_HUMAN	B2M	Beta-2-microglobulin	YYTEFTPTEKDEYACR	[15] Methylthio (C)	1.47198	recovery	acute	0.0403508		23.9351		8023.43	7638.85	8600.68	8887.34	8287.57	8031.82	14587.5	13768.3	12408.9	13088.6				x
25	8245	453.009	1808.01	4	30.78	2.04898	sp|P12259|FA5_HUMAN	F5	Coagulation factor V	MRPWKDPPSDLLLLK		Infinity	recovery	acute	0.355918		200		0	0	0	0	0	0	0	215.027	0	107.513		x
25	7085	534.686	1067.36	2	30.79	-0.861781	sp|P01024|CO3_HUMAN	C3	Complement C3	VFLDCCNY	[5] Methylthio (C)|[6] Methylthio (C)	2.17265	acute	recovery	0.409033		144.343		103.888	398.251	56.6259	5.90538	141.168	202.838	12.6621	0	44.3994	22.1997		x
25	11391	1005.48	2008.94	2	30.82	1.82147	sp|P08603|CFAH_HUMAN	CFH	Complement factor H	DTSCVNPPTVQNAYIVSR	[4] Methylthio (C)	1.90686	acute	recovery	0.30929		90.2298		16.6341	11.5849	31.5368	74.7824	33.6345	1.8522	17.3878	39.478	11.8367	25.6574
25	2635	637.077	2544.28	4	30.82	3.18446	sp|P08603|CFAH_HUMAN	CFH	Complement factor H	SITCIHGVWTQLPQCVAIDKLK	[4] Methylthio (C)|[15] Methylthio (C)	1.25844	recovery	acute	0.992519		66.8981		403.447	357.046	673.674	723.036	539.301	474.024	136.717	1006.76	1097.21	1051.98				x
25	4652	1068.5	2134.98	2	30.83	1.85603	sp|Q06033|ITIH3_HUMAN	ITIH3	Inter-alpha-trypsin inhibitor heavy chain H3	AIADKPGEDAEATPVSPAMSY	[19] Oxidation (M)	11.8937	acute	recovery	0.0598154		111.767		1003.96	1168.35	66.9161	209.649	612.219	107.972	94.1031	3.82177	0	1.91088		x	x
25	11304	502.227	1002.44	2	30.83	49.7958	sp|P00734|THRB_HUMAN	F2	Prothrombin	YTACETAR	[N-term] Carbamyl (N-term)|[4] Methylthio (C)	2.57503	recovery	acute	0.125271		89.6246		12.7829	5.66975	55.238	23.9859	24.4191	54.8513	130.796	22.732	43.1405	32.9362		x
25	535	428.669	855.324	2	30.83	-2.25782	sp|P08603|CFAH_HUMAN	CFH	Complement factor H	TTCWDGK	[3] Methylthio (C)	1.46574	recovery	acute	0.166606		38.2469		1299.13	1285.46	2455.98	1701.7	1685.57	3823.4	2199.94	1621.41	2237.69	1929.55				x
25	120	671.847	1341.68	2	30.84	20.6368	sp|P00367|DHE3_HUMAN	GLUD1	Glutamate dehydrogenase 1, mitochondrial	ISGASEKDIVHSG	[N-term] Carbamyl (N-term)	1.33424	recovery	acute	0.041389		15.7293		18006.6	21165.2	24888.5	23808.5	21967.2	22908.9	29141.2	33365.2	31823	32594.1				x
25	4846	630.963	1889.87	3	30.87	3.95537	sp|P26927|HGFL_HUMAN	MST1	Hepatocyte growth factor-like protein	GTMATTVGGLPCQAWSHK	[12] Methylthio (C)	1.42123	acute	recovery	0.337489		87.872		85.3257	78.0037	122.267	185.622	117.805	0	75.0445	177.587	78.9263	128.257
25	3865	602.279	1803.81	3	30.88	6.60257	sp|P08603|CFAH_HUMAN	CFH	Complement factor H	LGYVTADGETSGSITCGK	[16] Methylthio (C)	1.16989	recovery	acute	0.797306		47.209		618.799	685.479	506.873	849.177	665.082	345.884	696.205	1234.05	836.169	1035.11				x
25	2460	681.806	1361.6	2	30.96	3.20639	sp|P13671|CO6_HUMAN	C6	Complement component C6	IFDDFGTHYFT		1.19893	recovery	acute	0.333413		37.8487		816.263	819.555	446.801	384.954	616.893	605.961	725.23	920.293	706.952	813.622				x
25	3263	681.973	3404.83	5	30.97	5.3054	sp|P02765|FETUA_HUMAN	AHSG	Alpha-2-HS-glycoprotein	APPSPPLGAPGLPPAGSPPDSHVLLAAPPGHQLHR		3.31042	acute	recovery	0.0107518		60.6203		1067.19	1295.17	1244.9	1773.64	1345.22	140.345	276.996	694.558	513.541	604.049		x	x
25	1350	688.328	1374.64	2	30.97	-7.15971	sp|Q4VC44|FWCH1_HUMAN	FLYWCH1	FLYWCH-type zinc finger-containing protein 1	LVLLTASDQDEDG		1.10585	acute	recovery	0.516403		52.8611		1072.25	1194.77	1281.61	1382.08	1232.68	1334.43	1393.3	236.423	1494.62	865.52			x
25	5338	750.866	1499.72	2	30.98	3.19993	sp|P05997|CO5A2_HUMAN	COL5A2	Collagen alpha-2(V) chain	TQGPPGATGFPGSAGR	[N-term] Carbamyl (N-term)	7.52819	recovery	acute	0.00530964		110.596		24.3267	22.9441	8.64665	108.378	41.0739	228.011	191.092	360.123	457.622	408.873		x
25	4626	601.843	2403.34	4	30.98	0.766764	sp|Q96NZ9|PRAP1_HUMAN	PRAP1	Proline-rich acidic protein 1	VVEPPEKDDQLVVLFPVQKPK		1.41134	recovery	acute	0.558767		103.165		109.15	166.838	312.642	387.524	244.039	2.06826	81.7051	715.808	578.099	646.954
25	10245	444.535	1330.58	3	30.99	-2.97755	sp|P13671|CO6_HUMAN	C6	Complement component C6	TRECNNPAPQR	[4] Methylthio (C)	6.31192	recovery	acute	0.0397417		172.729		2.22458	28.8351	0	1.10982	8.04238	22.7622	103.958	65.6796	10.6516	38.1656		x
25	2442	439.231	876.448	2	31.03	-1.24596	sp|P04196|HRG_HUMAN	HRG	Histidine-rich glycoprotein	FTHTFPK		1.57731	recovery	acute	0.372598		94.3979		72.1174	53.6914	524.976	647.819	324.651	118.552	389.532	710.17	830.046	770.108				x
25	947	500.939	1499.8	3	31.05	4.67019	sp|P06396|GELS_HUMAN	GSN	Gelsolin	MSLFGGKPMIIYK	[9] Oxidation (M)	1.05679	acute	recovery	0.932154		48.3282		1653.47	1765.04	543.642	909.008	1217.79	838.239	1043.84	1516.47	1210.84	1363.65			x
25	198	505.609	1513.8	3	31.07	0.328641	sp|P00751|CFAB_HUMAN	CFB	Complement factor B	VVLFHPNYNINGK		1.82058	acute	recovery	0.00405594		23.4864		9140	8488.64	10770.3	10546.7	9736.42	3789.73	4914.12	6086.9	6601.2	6344.05			x
25	5728	592.948	1775.82	3	31.07	-2.01944	sp|O00391|QSOX1_HUMAN	QSOX1	Sulfhydryl oxidase 1	AAPGQEPPEHMAELQR	[11] Oxidation (M)	1.04961	acute	recovery	0.299047		125.886		185.139	94.4669	0	1.39446	70.2501	37.1295	75.262	117.845	37.4829	77.6637
25	10901	425.55	1273.63	3	31.09	-2.20434	sp|P00738|HPT_HUMAN	HP	Haptoglobin	HYEGSTVPEKK		70.4678	acute	recovery	0.520411		200		193.513	0	0.00970555	0	48.3807	2.74626	0	0	0	0		x
25	10866	785.937	1569.86	2	31.1	3.38939	sp|P04114|APOB_HUMAN	APOB	Apolipoprotein B-100	TLQGIPQMIGEVIR	[8] Oxidation (M)	261.762	recovery	acute	0.262357		200		0	1.41331	0	0	0.353326	3.87529	365.873	0	0.20047	0.100235		x
25	1657	965.116	2892.33	3	31.1	5.42264	sp|P00450|CERU_HUMAN	CP	Ceruloplasmin	YLMGMGNEIDLHTVHFHGHSFQYK	[3] Oxidation (M)|[5] Oxidation (M)	18.4508	acute	recovery	0.285516		113.694		8943.21	10236.2	60.6493	132.386	4843.11	200.356	585.042	247.127	17.4287	132.278		x	x
25	1082	963.407	962.4	1	31.13	0.866946	sp|P08603|CFAH_HUMAN	CFH	Complement factor H	FVCNSGYK	[3] Methylthio (C)	1.40854	recovery	acute	0.149382		40.8559		1327.45	1213.9	2858.21	2206.42	1901.49	2248.79	2261.69	2579.59	3623.25	3101.42				x
25	3732	807.344	1612.67	2	31.13	14.3076	sp|P0C0L4|CO4A_HUMAN	C4A	Complement C4-A	VQQPDCREPFLSC	[6] Methylthio (C)|[13] Methylthio (C)	1.21118	acute	recovery	0.970188		68.1222		955.728	1175.44	321.349	249.578	675.524	797.964	396.597	477.86	558.537	518.199			x
25	287	467.252	932.489	2	31.14	-1.02367	sp|Q14624|ITIH4_HUMAN	ITIH4	Inter-alpha-trypsin inhibitor heavy chain H4	MNFRPGVL		1.22013	acute	recovery	0.766845		86.5292		1298.03	1056.79	8586.6	6541.21	4370.66	2943.34	2861.44	4120.71	4403.06	4261.88			x
25	8471	404.206	1209.6	3	31.15	-3.98212	sp|P00747|PLMN_HUMAN	PLG	Plasminogen	WSSTSPHRPR		1.75202	recovery	acute	0.912307		142.738		100.776	0.193999	6.0516	23.3118	32.5834	134.798	0.615413	1.57427	91.3599	46.4671
25	4131	878.955	1755.89	2	31.17	1.9114	sp|Q8WYL5|SSH1_HUMAN	SSH1	Protein phosphatase Slingshot homolog 1	WSALQVLHKACEVAR	[11] Methylthio (C)	1.82905	acute	recovery	0.38819		101.685		614.144	567.574	57.305	131.132	342.539	310.543	389.132	25.0532	24.3778	24.7155
25	612	476.74	951.465	2	31.18	36.6866	sp|Q96L15|NAR5_HUMAN	ART5	Ecto-ADP-ribosyltransferase 5	FSQDGAQSL		1.69017	recovery	acute	0.111429		43.0171		2128.86	2494.86	2479.18	1524.59	2156.87	5489.09	4358.96	2050.52	2683.34	2366.93				x
25	11619	574.274	1146.53	2	31.19	17.6257	sp|P05164|PERM_HUMAN	MPO	Myeloperoxidase	YQPMEPNPR	[4] Oxidation (M)	2.48385	acute	recovery	0.604039		88.8843		41.7493	29.154	0.251855	24.9691	24.0311	18.227	2.17075	2.37403	15.9279	9.15096		x
25	4896	461.187	1380.54	3	31.19	0.75246	sp|P00747|PLMN_HUMAN	PLG	Plasminogen	CQSWSSMTPHR	[1] Methylthio (C)|[7] Oxidation (M)	1.02745	acute	recovery	0.62921		93.2454		299.37	146.691	13.0827	71.9172	132.765	227.975	95.5373	63.6606	129.701	96.6809
25	4920	462.742	923.469	2	31.21	0.743828	sp|P01011|AACT_HUMAN	SERPINA3	Alpha-1-antichymotrypsin	FNRPFLM		53.1851	acute	recovery	0.323394		200		0	113.468	0	1056.6	292.516	0	0	21.9999	0	10.9999		x
25	10863	550.747	1099.48	2	31.21	0.585426	sp|Q86TH1|ATL2_HUMAN	ADAMTSL2	ADAMTS-like protein 2	CYQGTDIVR	[1] Methylthio (C)	1.40583	acute	recovery	0.414124		90.132		37.4673	20.2441	6.33157	25.0401	22.2708	3.16474	3.86223	26.8585	29.4813	28.1699
25	1578	782.37	1562.73	2	31.22	-14.4286	sp|Q9C0A1|ZFHX2_HUMAN	ZFHX2	Zinc finger homeobox protein 2	TLKCPKCNWHYK	[N-term] Carbamyl (N-term)	1.4434	recovery	acute	0.066459		28.5409		1125.46	1231.75	1061.53	1350.04	1192.19	1250.27	2309.22	1934.89	1388.88	1661.88				x
25	8615	443.945	1771.75	4	31.24	-1.6156	sp|P08185|CBG_HUMAN	SERPINA6	Corticosteroid-binding globulin	MDPNAAYVNMSNHHR	[1] Oxidation (M)	2.17295	recovery	acute	0.186499		105.152		21.2339	3.54473	0	30.8526	13.9078	56.1496	25.3574	11.5128	27.8641	19.6885		x
25	7850	468.226	1401.66	3	31.34	2.45286	sp|P00751|CFAB_HUMAN	CFB	Complement factor B	QLNEINYEDHK		1.08579	acute	recovery	0.747785		80.7981		68.3498	74.3379	218.915	212.152	143.439	58.7062	283.135	54.7635	131.815	93.2893
25	3128	541.297	1080.58	2	31.35	3.1279	sp|P26583|HMGB2_HUMAN	HMGB2	High mobility group protein B2	RPPSAFFLF		106.564	acute	recovery	0.268396		200		746.691	1171.92	0	0	479.652	0	0	18.0042	0	9.00212		x
25	7223	525.264	1048.51	2	31.39	-30.4372	sp|Q92851|CASPA_HUMAN	CASP10	Caspase-10	TMEIRGRK	[N-term] Carbamyl (N-term)|[2] Oxidation (M)	4.50388	acute	recovery	0.0964461		86.7189		310.596	177.329	206.454	97.1188	197.875	0	38.7707	44.0651	92.9013	68.4832		x
25	8727	913.469	1824.92	2	31.43	-9.40901	sp|P25311|ZA2G_HUMAN	AZGP1	Zinc-alpha-2-glycoprotein	EIPAWVPFDPAAQITK	[N-term] Carbamyl (N-term)	2.29026	acute	recovery	0.128944		100.969		126.627	256.361	129.53	180.971	173.372	3.71691	25.0154	170.591	103.476	137.034		x
25	5402	609.769	1217.52	2	31.44	26.0414	sp|Q9Y2G2|CARD8_HUMAN	CARD8	Caspase recruitment domain-containing protein 8	CFEIEEDYK	[N-term] Carbamyl (N-term)	23.1645	acute	recovery	0.266123		196.534		225.335	210.932	0.959185	0	109.307	0.246401	18.6285	0	0	0		x
25	1065	406.217	810.419	2	31.45	-5.50297	sp|P01011|AACT_HUMAN	SERPINA3	Alpha-1-antichymotrypsin	GTHVDLGL		2.66754	acute	recovery	0.00690166		48.0861		1689.19	1535	1603.11	1606.2	1608.38	942.389	719.204	276.079	474.099	375.089		x	x
25	1623	665.796	1329.58	2	31.46	4.31829	sp|P62937|PPIA_HUMAN	PPIA	Peptidyl-prolyl cis-trans isomerase A	SIYGEKFEDEN		1.44521	acute	recovery	0.948584		80.3567		1261.63	1214.55	161.461	287.816	731.363	427.007	651.746	510.792	434.687	472.74			x
25	10011	613.292	1836.85	3	31.47	0.360086	sp|P00450|CERU_HUMAN	CP	Ceruloplasmin	YLDDNIKTYSDHPEK		1.51851	acute	recovery	0.570782		73.3339		42.4327	2.43521	21.5255	35.6944	25.522	17.1058	0	29.3572	20.7659	25.0616
25	158	506.932	1517.77	3	31.51	0.926425	sp|P00450|CERU_HUMAN	CP	Ceruloplasmin	KLISVDTEHSNIY		1.96838	acute	recovery	2.03774e-05		8.60478		13512.3	13570.9	13455.7	15941.2	14120	7367.41	7873.13	6765.31	6687.88	6726.59	x		x
25	5618	542.769	1083.52	2	31.51	-13.9337	sp|P04114|APOB_HUMAN	APOB	Apolipoprotein B-100	AAMSRYELK	[3] Oxidation (M)	4.36285	acute	recovery	0.0939469		84.8346		152.152	165.928	54.0202	164.17	134.068	23.9374	36.3666	0	62.6135	31.3068		x
25	1662	639.293	1276.57	2	31.51	30.4579	sp|P08603|CFAH_HUMAN	CFH	Complement factor H	CMENGWSPTPR		1.41251	recovery	acute	0.140052		42.4197		2625.44	2797.55	5255.11	6218.86	4224.24	4594.78	5913.12	7169.9	6189.25	6679.58				x
25	7123	525.761	1049.51	2	31.54	0.236593	sp|P00751|CFAB_HUMAN	CFB	Complement factor B	YGLVTYATY		2.81065	acute	recovery	0.0148481		54.1522		69.6092	119.182	253.782	134.28	144.213	55.539	51.0689	57.8797	40.751	49.3153		x
25	4135	594.26	2373.01	4	31.6	2.82689	sp|P09871|C1S_HUMAN	C1S	Complement C1s subcomponent	GMDSCKGDSGGAFAVQDPNDKTK	[5] Methylthio (C)	10.0501	acute	recovery	0.100926		125.125		44.6414	10.2693	272.62	451.899	194.857	17.5571	4.67038	1.12369	54.2032	27.6634		x
25	1313	957.448	956.441	1	31.61	1.6739	sp|P08603|CFAH_HUMAN	CFH	Complement factor H	NDFTWFK		1.25061	recovery	acute	0.198968		22.8243		2505.42	3297.37	2579.07	2484.37	2716.56	2297.26	3445.61	4061.32	3785.22	3923.27				x
25	5215	1050.89	2099.77	2	31.62	5.58731	sp|P02760|AMBP_HUMAN	AMBP	Protein AMBP	EDSCQLGYSAGPCMGMTSR	[4] Methylthio (C)|[13] Methylthio (C)|[16] Oxidation (M)	1.27165	acute	recovery	0.451611		62.1652		461.453	775.025	248.954	447.615	483.262	484.134	33.3028	442.4	560.271	501.335
25	7868	562.011	2244.02	4	31.63	0.898594	sp|P10451|OSTP_HUMAN	SPP1	Osteopontin	KANDESNEHSDVIDSQELSK		2.07365	recovery	acute	0.109177		86.8958		86.3798	42.8334	12.5377	166.845	77.149	153.771	103.67	171.016	211.465	191.24		x
25	2956	681.665	2041.97	3	31.63	3.80844	sp|P10909|CLUS_HUMAN	CLU	Clusterin	EPQDTYHYLPFSLPHR	[N-term] Carbamyl (N-term)	1.12682	recovery	acute	0.742905		46.557		467.147	725.162	211.102	572.093	493.876	373.456	711.558	838.321	302.696	570.508				x
25	9665	906.988	1811.96	2	31.64	4.48816	sp|P00747|PLMN_HUMAN	PLG	Plasminogen	KCSGTEASVVAPPPVVLL	[2] Methylthio (C)	4.03267	acute	recovery	0.239207		112.96		113.515	108.501	18.3245	4.49837	61.2096	0	5.33599	16.6972	38.6805	27.6889		x
25	85	758.384	757.377	1	31.65	1.19675	sp|P00751|CFAB_HUMAN	CFB	Complement factor B	DFHINL		1.35385	acute	recovery	0.233919		41.8105		21128.1	37450.6	23993.6	29894.6	28116.7	10188.6	25347.5	29903.9	17632.1	23768			x
25	373	404.199	1612.77	4	31.68	0.482566	sp|P00450|CERU_HUMAN	CP	Ceruloplasmin	PYTFHSHGITYYK		1.69791	acute	recovery	0.000257917		9.76077		5413.63	5747.58	4994.05	4587.86	5185.78	3105.65	3428.74	2712.83	2969.6	2841.22	x		x
25	455	727.075	2904.27	4	31.68	1.85079	sp|P06396|GELS_HUMAN	GSN	Gelsolin	VPFDAATLHTSTAMAAQHGMDDDGTGQK	[14] Oxidation (M)|[20] Oxidation (M)	4.48316	acute	recovery	0.524827		105.979		29445.5	23654.2	626.755	2012.95	13934.9	4149.56	4699.06	1857.55	1726.92	1792.23		x	x
25	956	517.845	2584.19	5	31.68	5.29393	sp|P00450|CERU_HUMAN	CP	Ceruloplasmin	MGMGNEIDLHTVHFHGHSFQYK		1.24212	acute	recovery	0.631784		101.679		252.259	260.131	3998.36	3135.09	1911.46	842.452	1104.11	1933.81	2275.11	2104.46			x
25	11212	781.369	1560.72	2	31.69	0.318233	sp|P50552|VASP_HUMAN	VASP	Vasodilator-stimulated phosphoprotein	YNQATPNFHQWR		4.386	acute	recovery	0.162879		106.394		76.4349	99.7988	37.7259	5.20357	54.7908	31.1753	0	7.71254	11.081	9.39677		x
25	3222	781.37	2341.09	3	31.74	8.96882	sp|P02790|HEMO_HUMAN	HPX	Hemopexin	DGWHSWPIAHQWPQGPSAVDA		1.77229	acute	recovery	0.0651248		43.8011		408.358	546.84	764.203	811.664	632.766	209.098	388.562	563.079	267.396	415.237			x
25	928	729.345	2185.01	3	31.74	-5.02353	sp|Q03591|FHR1_HUMAN	CFHR1	Complement factor H-related protein 1	STDTSCVNPPTVQNAHILSR	[6] Methylthio (C)	1.02432	acute	recovery	0.746877		27.3642		4938.97	5215.63	4244.31	4470.09	4717.25	5295.69	6033.42	3502.65	3589.3	3545.97			x
25	3879	473.572	1417.69	3	31.78	-3.97208	sp|P10643|CO7_HUMAN	C7	Complement component C7	KVFSGDGKDFYR		1.24347	recovery	acute	0.26474		61.7633		187.677	142.612	137.585	429.349	224.306	316.725	279.781	247.896	271.272	259.584
25	3255	543.269	1084.52	2	31.81	4.1849	sp|P10643|CO7_HUMAN	C7	Complement component C7	GGGAGFISGLSY		2.07208	acute	recovery	0.073705		60.879		242.768	272.259	114.517	177.886	201.857	37.1606	67.4695	173.79	111.25	142.52		x
25	398	462.266	922.518	2	31.82	-6.50442	sp|P00739|HPTR_HUMAN	HPR	Haptoglobin-related protein	ILGGHLDAK		1.65795	acute	recovery	0.553318		92.9675		8568.95	6993.14	886.505	1013.35	4365.48	5109.58	4355.09	354.584	713.008	533.796			x
25	7792	495.742	1978.94	4	31.82	0.505896	sp|P01042|KNG1_HUMAN	KNG1	Kininogen-1	GHGLGHGHEQQHGLGHGHK		4.09678	acute	recovery	0.943552		199.197		0	0.0452051	3858.99	11.6246	967.665	810.539	0	0	134.266	67.133		x	x
25	3198	640.786	1279.56	2	31.85	-28.2088	sp|P08603|CFAH_HUMAN	CFH	Complement factor H	LKPCDYPDIK	[N-term] Carbamyl (N-term)|[4] Methylthio (C)	2.07477	recovery	acute	0.00339364		29.5906		122.293	131.84	221.491	204.936	170.14	300.829	376.776	391.849	342.554	367.201		x
25	3871	631.793	1261.57	2	31.88	0.778224	sp|P59665|DEF1_HUMAN	DEFA1	Neutrophil defensin 1	RYGTCIYQGR	[5] Methylthio (C)	1.46188	recovery	acute	0.401997		47.7211		151.578	172.33	90.5335	138.311	138.188	79.9133	260.002	295.531	172.613	234.072
25	3993	801.389	800.382	1	31.89	-3.87463	sp|Q6PJG2|EMSA1_HUMAN	ELMSAN1	ELM2 and SANT domain-containing protein 1	MNLQAQP		2.14094	acute	recovery	0.151002		54.5755		289.881	588.343	132.339	502.431	378.248	79.9522	256.658	252.422	117.665	185.043		x
25	8214	492.258	982.502	2	31.89	-10.1826	sp|P21333|FLNA_HUMAN	FLNA	Filamin-A	TYLSQFPK		6.6933	acute	recovery	0.393623		200		56.7428	32.7126	0	0	22.3639	13.3649	0	0	0	0		x
25	60	588.278	1174.54	2	31.9	-19.4314	sp|Q92609|TBCD5_HUMAN	TBC1D5	TBC1 domain family member 5	VVGQQDLMIN	[N-term] Carbamyl (N-term)|[8] Oxidation (M)	1.60515	recovery	acute	0.0206993		31.4445		38059.9	35726.4	68965.2	51905.7	48664.3	67785.7	88969.8	76778.9	78919	77849				x
25	993	543.226	1084.44	2	31.91	-2.34007	sp|Q8N3C0|ASCC3_HUMAN	ASCC3	Activating signal cointegrator 1 complex subunit 3	EGLMCFDPK	[5] Methylthio (C)	1.02598	acute	recovery	0.706952		34.1848		3742.43	3302.25	3629.01	3676.26	3587.49	4520.49	4542.73	2433.94	2489.43	2461.68			x
25	6679	510.768	1019.52	2	31.92	-0.739551	sp|Q14624|ITIH4_HUMAN	ITIH4	Inter-alpha-trypsin inhibitor heavy chain H4	MNFRPGVLS		1.15559	recovery	acute	0.584423		101.836		9.04028	13.4891	177.525	139.297	84.8379	36.8633	25.1026	170.921	159.265	165.093
25	9262	598.331	1791.97	3	31.92	-1.29744	sp|P06396|GELS_HUMAN	GSN	Gelsolin	QVLGPKPALPAGTEDTAK		1.93323	recovery	acute	0.681248		78.7269		6.75851	14.5389	10.8403	36.432	17.1424	2.25806	27.9999	36.7785	65.5245	51.1515
25	1290	574.749	1147.48	2	31.98	1.29421	sp|P04196|HRG_HUMAN	HRG	Histidine-rich glycoprotein	GGEGTGYFVDF		1.41675	acute	recovery	0.3637		59.9382		765.344	920.452	1873.53	2134.72	1423.51	467.727	508.356	1619.54	1423.46	1521.5			x
25	710	904.389	1806.76	2	31.98	10.2868	sp|P08603|CFAH_HUMAN	CFH	Complement factor H	TTCWDGKLEYPTCAK	[3] Methylthio (C)|[13] Methylthio (C)	1.05946	acute	recovery	0.731148		22.7816		10556	12096.7	13370.7	17674.9	13424.6	12158.3	12499.8	13858.4	12167.9	13013.1			x
25	9582	477.892	1430.66	3	32.01	1.3617	sp|Q92793|CBP_HUMAN	CREBBP	CREB-binding protein	PDPLLSCDLMDGR		1.1444	acute	recovery	0.953132		110.593		22.8771	3.82247	102.372	53.2198	45.5728	16.1007	18.5402	18.7901	105.859	62.3244
25	5035	492.25	982.485	2	32.02	-49.6935	sp|P52565|GDIR1_HUMAN	ARHGDIA	Rho GDP-dissociation inhibitor 1	LTPVEEAPK		1.02553	acute	recovery	0.945641		44.3012		123.841	56.635	46.6701	97.3494	81.1239	118.207	44.616	57.2457	96.3482	76.797
25	911	423.734	845.453	2	32.03	38.361	sp|P08842|STS_HUMAN	STS	Steryl-sulfatase	DLMPLLE	[3] Oxidation (M)	1.98158	acute	recovery	0.0222101		44.9723		2159.23	1944.35	1703.3	1569.83	1844.18	619.047	527.234	1358.98	1217.38	1288.18			x
25	4774	529.75	1057.49	2	32.03	-0.46828	sp|P08603|CFAH_HUMAN	CFH	Complement factor H	TKNDFTWF		1.34682	recovery	acute	0.0776056		23.9513		228.61	175.18	304.272	207.635	228.925	239.13	358.58	326.989	308.578	317.783
25	1713	673.821	1345.63	2	32.06	8.63595	sp|Q04446|GLGB_HUMAN	GBE1	1,4-alpha-glucan-branching enzyme	IVLDSDAAEYGGH		1.59148	acute	recovery	0.510622		82.8273		3773.39	3760.69	1535.43	471.213	2385.18	3178.28	1662.92	382.821	770.872	576.846			x
25	5586	544.269	1086.52	2	32.08	2.62084	sp|Q9H903|MTD2L_HUMAN	MTHFD2L	Probable bifunctional methylenetetrahydrofolate dehydrogenase/cyclohydrolase 2	LCLDQHSLI	[2] Methylthio (C)	85.8834	acute	recovery	0.0930042		200		372.036	284.849	13.8047	0	167.672	7.8093	0	0	0	0		x
25	321	492.247	1964.96	4	32.09	-3.04539	sp|P00450|CERU_HUMAN	CP	Ceruloplasmin	IDLHTVHFHGHSFQYK		1.34328	acute	recovery	0.33062		40.4551		7324.77	7277.84	4678.65	3507.69	5697.23	4771.24	5856.8	1819.51	4517.65	3168.58			x
25	10260	425.548	1273.62	3	32.14	-6.20604	sp|P00738|HPT_HUMAN	HP	Haptoglobin	HYEGSTVPEKK		35.8956	acute	recovery	0.333167		191.463		0.431994	103.728	0.198335	2.82132	26.7949	1.03639	0.271117	1.14704	0.531328	0.839185		x
25	4709	508.571	1522.69	3	32.15	-1.85688	sp|P02748|CO9_HUMAN	C9	Complement component C9	TEHYEEQIEAFK		4.58834	acute	recovery	0.013614		73.0322		248.822	258.136	137.667	96.9528	185.395	27.4298	79.6667	10.5733	43.9524	27.2628		x
25	6025	577.79	1153.57	2	32.16	0.525378	sp|P62937|PPIA_HUMAN	PPIA	Peptidyl-prolyl cis-trans isomerase A	FEDENFILK		4.54363	acute	recovery	0.420735		120.485		224.818	115.278	17.6304	0	89.4318	0	47.658	0	31.0735	15.5368		x
25	6301	811.375	810.368	1	32.19	-42.656	sp|Q9UPN3|MACF1_HUMAN	MACF1	Microtubule-actin cross-linking factor 1, isoforms 1/2/3/5	HLWENL		1.9932	recovery	acute	0.624473		112.613		120.76	127.053	79.7609	159.146	121.68	420.93	530.765	11.7088	6.72461	9.21671
25	8127	653.6	2610.37	4	32.2	2.56121	sp|P04114|APOB_HUMAN	APOB	Apolipoprotein B-100	NFVASHIANILNSEELDIQDLKK		Infinity	recovery	acute	0.153551		181.615		0	0	0	0	0	23.8791	313.461	0	0	0		x
25	8909	777.364	2329.07	3	32.2	6.57899	sp|P27797|CALR_HUMAN	CALR	Calreticulin	GTWIHPEIDNPEYSPDPSIY		48.1818	acute	recovery	0.369989		200		391.159	0	0	8.58349	99.9357	0	8.29655	0	0	0		x
25	2297	614.315	1226.61	2	32.2	0.541838	sp|P02743|SAMP_HUMAN	APCS	Serum amyloid P-component	ESVTDHVNLIT		1.47991	acute	recovery	0.890907		67.6085		517.659	715.528	46.1783	386.064	416.357	211.705	492.903	239.157	181.59	210.374
25	2361	465.262	928.509	2	32.21	12.0944	sp|Q5VU65|P210L_HUMAN	NUP210L	Nuclear pore membrane glycoprotein 210-like	QDIGEIRV		6.47887	recovery	acute	0.0742211		131.522		279.322	138.591	35.6744	857.777	327.841	824.631	6305.96	481.71	883.852	682.781		x		x
25	7182	585.32	1168.62	2	32.23	-5.56174	sp|P06396|GELS_HUMAN	GSN	Gelsolin	FGGKPMIIYK	[6] Oxidation (M)	1.73446	acute	recovery	0.685567		150.561		16.1364	144.026	8.96495	7.86392	44.2479	32.8139	0	33.6268	35.6033	34.615
25	1966	534.586	1600.73	3	32.26	-0.0951015	sp|P00747|PLMN_HUMAN	PLG	Plasminogen	RAPWCHTTNSQVR	[5] Methylthio (C)	1.24919	recovery	acute	0.401835		69.2437		978.068	609.835	32.678	1020.12	660.175	1136.25	787.367	547.511	827.593	687.552				x
25	8980	403.705	805.396	2	32.26	-1.71271	sp|P02751|FINC_HUMAN	FN1	Fibronectin	IGDTWSK		2.70166	acute	recovery	0.525669		191.478		1.88252	7.23212	316.381	1.36523	81.7153	39.5379	51.9696	24.4235	5.05444	14.739		x
25	6979	842.702	3366.78	4	32.27	9.48257	sp|P15169|CBPN_HUMAN	CPN1	Carboxypeptidase N catalytic chain	TVSATAPGYDPETVTVTVGPAEPTLVNFHLKR		1.18169	recovery	acute	0.384309		85.0906		346.226	486.163	117.279	30.9358	245.151	363.491	225.047	324.207	246.021	285.114
25	3438	555.824	1109.63	2	32.28	0.267413	sp|P12259|FA5_HUMAN	F5	Coagulation factor V	DPPSDLLLLK		1.08071	recovery	acute	0.444338		103.233		258.187	317.389	279.67	495.45	337.674	7.28355	105.003	814.419	533.004	673.712
25	8289	897.488	2689.44	3	32.29	1.31365	sp|P06396|GELS_HUMAN	GSN	Gelsolin	LQVLGPKPALPAGTEDTAKEDAANRK		1.51196	acute	recovery	0.277153		200		49.7537	0	77.2403	165.555	73.1374	0	0	0	193.49	96.745
25	12314	426.899	1277.68	3	32.29	-5.87769	sp|P00751|CFAB_HUMAN	CFB	Complement factor B	GDSGGPLIVHKR	[N-term] Carbamyl (N-term)	44.4607	acute	recovery	0.334991		193.69		0	0.0795299	0.872024	39.0054	9.98925	0.18015	0.00237725	0.587017	0.129159	0.358088		x
25	4453	539.27	1076.52	2	32.29	0.181899	sp|P21333|FLNA_HUMAN	FLNA	Filamin-A	TPCEEILVK	[3] Methylthio (C)	1.30046	recovery	acute	0.405795		168.688		363.606	13.3217	28.6643	6.79952	103.098	238.909	23.48	32.4375	241.474	136.956
25	7129	873.208	4361	5	32.29	6.16025	sp|P08603|CFAH_HUMAN	CFH	Complement factor H	SPPEISHGVVAHMSDSYQYGEEVTYKCFEGFGIDGPAIAK	[27] Methylthio (C)	1.15832	acute	recovery	0.629392		105.184		58.0813	158.961	510.143	825.113	388.075	22.1373	53.7832	729.708	534.505	632.106
25	10744	519.728	2074.88	4	32.3	0.0668179	sp|Q6UX71|PXDC2_HUMAN	PLXDC2	Plexin domain-containing protein 2	HRQDWVDSGCPEESKEK	[10] Methylthio (C)	1.61146	recovery	acute	0.418796		200		0	0	41.2112	0	10.3028	25.7579	0	1.86508	38.7871	20.3261
25	12205	678.864	1355.71	2	32.3	3.86509	sp|P04196|HRG_HUMAN	HRG	Histidine-rich glycoprotein	KGEVLPLPEANF	[N-term] Carbamyl (N-term)	2.94353	acute	recovery	0.443298		127.076		1.06437	2.21873	15.7651	44.3662	15.8536	0.000249986	0.543601	9.24093	11.7589	10.4999		x
25	3839	526.752	1051.49	2	32.31	-27.7904	sp|P08397|HEM3_HUMAN	HMBS	Porphobilinogen deaminase	PGFTIGAICK	[9] Methylthio (C)	2.03231	recovery	acute	0.0602608		50.7239		283.445	243.805	65.7838	339.397	233.107	529.016	434.646	457.362	473.965	465.663		x
25	2024	754.342	753.335	1	32.32	-2.25655	sp|P04114|APOB_HUMAN	APOB	Apolipoprotein B-100	AVSMPSF	[4] Oxidation (M)	4.0679	acute	recovery	0.0060716		50.8426		1090.7	1075.69	2981.33	2425.91	1893.41	583.208	641.927	314.824	321.843	318.333		x	x
25	1588	706.884	1411.75	2	32.33	-12.1798	sp|Q96BW9|TAM41_HUMAN	TAMM41	Mitochondrial translocator assembly and maintenance protein 41 homolog	KILSHFPEELSL		1.30704	recovery	acute	0.359096		83.1391		133.316	299.135	1258.54	727.765	604.688	647.905	1294.43	710.816	508.261	609.539				x
25	5460	733.339	1464.66	2	32.34	10.2864	sp|P02671|FIBA_HUMAN	FGA	Fibrinogen alpha chain	DSGEGDFLAEGGGVR		1.25734	acute	recovery	0.587097		52.5821		83.5365	117.628	178.211	281.592	165.242	67.3232	172.109	181.609	104.647	143.128
25	10623	443.944	1771.75	4	32.37	-1.82732	sp|P08185|CBG_HUMAN	SERPINA6	Corticosteroid-binding globulin	MDPNAAYVNMSNHHR	[10] Oxidation (M)	1.87109	recovery	acute	0.269548		69.4483		26.3767	29.1464	0.00721095	20.2788	18.9523	58.6348	39.0239	26.2306	17.9564	22.0935
25	12252	785.358	1568.7	2	32.37	1.16258	sp|P08603|CFAH_HUMAN	CFH	Complement factor H	TKEEYGHSEVVEY		1.95118	acute	recovery	0.540165		200		39.3391	0	41.0599	0	20.0998	0	0	0	41.2054	20.6027
25	8735	705.324	1408.63	2	32.38	-9.14435	sp|P04075|ALDOA_HUMAN	ALDOA	Fructose-bisphosphate aldolase A	YTPSGQAGAAASESL		7.13563	acute	recovery	0.568839		122.56		78.4026	54.4191	0	0	33.2054	6.96559	11.6483	0	0	0		x
25	11797	588.219	1174.42	2	32.4	0.158855	sp|P02760|AMBP_HUMAN	AMBP	Protein AMBP	SAGPCMGMTSR	[5] Methylthio (C)|[6] Oxidation (M)|[8] Oxidation (M)	4.94899	acute	recovery	0.4768		180.579		39.4342	24.5714	0.0573703	0	16.0157	12.0008	0.435361	0.210637	0.297845	0.254241		x
25	881	647.795	1293.58	2	32.43	5.45359	sp|Q6PIU2|NCEH1_HUMAN	NCEH1	Neutral cholesterol ester hydrolase 1	ICISGDSAGGNLAA	[2] Methylthio (C)	1.03692	acute	recovery	0.736075		22.699		10598.5	9650.7	9710.8	13132.7	10773.2	12845.6	11926.6	8791.9	7994.16	8393.03			x
25	730	528.245	1054.48	2	32.44	-3.11966	sp|P07358|CO8B_HUMAN	C8B	Complement component C8 beta chain	SLMLHYEF	[3] Oxidation (M)	2.01331	acute	recovery	0.27048		76.4422		3030.04	5405.18	1259.85	974.737	2667.45	2209.95	1901.75	742.013	445.928	593.97		x	x
25	3009	571.83	1141.64	2	32.45	-22.9107	sp|P49643|PRI2_HUMAN	PRIM2	DNA primase large subunit	GGISQILDLVK		1.93037	recovery	acute	0.218619		68.6418		127.049	23.6777	260.677	156.863	142.067	542.169	144.212	179.049	231.535	205.292
25	2840	543.318	1084.62	2	32.45	-6.01002	sp|P30872|SSR1_HUMAN	SSTR1	Somatostatin receptor type 1	VVNLGVWVLS		1.24286	acute	recovery	0.385303		71.6426		384.99	407.952	465.61	222.82	370.343	592.581	301.314	96.4144	201.598	149.006
25	6554	1052.02	2102.03	2	32.53	0.926261	sp|Q9NZP8|C1RL_HUMAN	C1RL	Complement C1r subcomponent-like protein	AQELPQQLTSPGYPEPYGK		2.18703	acute	recovery	0.765711		186.657		0	391.047	0	534.532	231.395	0	21.5686	401.645	0	200.822		x
25	2791	699.679	2096.01	3	32.57	1.2836	sp|P02765|FETUA_HUMAN	AHSG	Alpha-2-HS-glycoprotein	HTFMGVVSLGSPSGEVSHPR	[4] Oxidation (M)	2.87717	recovery	acute	0.00541632		50.2136		177.418	146.775	367.547	435.347	281.772	719.532	915.595	764.191	843.502	803.846		x		x
25	589	483.771	965.527	2	32.59	-2.763	sp|P00739|HPTR_HUMAN	HPR	Haptoglobin-related protein	ILGGHLDAK	[N-term] Carbamyl (N-term)	3.50659	acute	recovery	0.833487		117.877		3743.35	3990.74	0	1.71149	1933.95	938.126	1266.71	1.23991	0	0.619953		x	x
25	4665	599.7	2993.46	5	32.61	4.92761	sp|P19827|ITIH1_HUMAN	ITIH1	Inter-alpha-trypsin inhibitor heavy chain H1	GMADQDGLKPTIDKPSEDSPPLEMLGPR		1.26133	acute	recovery	0.436747		120.927		0	0	521.122	814.983	334.026	15.3818	50.4464	556.934	436.519	496.727
25	2651	617.81	1233.61	2	32.61	34.3528	sp|P08603|CFAH_HUMAN	CFH	Complement factor H	CTSTGWIPAPR	[1] Methylthio (C)	1.0784	acute	recovery	0.629638		30.1555		504.669	545.414	557.29	356.551	490.981	408.711	286.112	598.413	527.912	563.163
25	7112	485.249	968.484	2	32.64	1.10078	sp|P25311|ZA2G_HUMAN	AZGP1	Zinc-alpha-2-glycoprotein	IDVHWTR	[N-term] Carbamyl (N-term)	Infinity	acute	recovery	0.13464		120.672		48.1248	74.428	0	0	30.6382	0	0	0	0	0		x
25	8790	596.818	1191.62	2	32.65	-8.19142	sp|Q9UQL6|HDAC5_HUMAN	HDAC5	Histone deacetylase 5	LLGPISQKMY	[N-term] Carbamyl (N-term)	3.07616	recovery	acute	0.112613		101.792		22.5374	14.3305	0	55.3953	23.0658	102.305	68.9025	42.383	70.2262	56.3046		x
25	11330	502.722	1003.43	2	32.66	-3.62673	sp|Q9BXR6|FHR5_HUMAN	CFHR5	Complement factor H-related protein 5	MCSFPFVK	[2] Methylthio (C)	2.70996	recovery	acute	0.751587		149.363		9.28795	3.792	18.1888	0	7.81718	0	67.9952	4.17861	12.5632	8.37091		x
25	6043	828.077	2481.21	3	32.67	5.0896	sp|P07358|CO8B_HUMAN	C8B	Complement component C8 beta chain	FRKPYNVESYTPQTQGKYEF		8.49746	acute	recovery	0.0303297		139.157		84.9702	174.72	122.732	296.974	169.849	0	0	20.9645	58.9884	39.9764		x
25	6909	1208.59	3622.74	3	32.67	10.0185	sp|Q03591|FHR1_HUMAN	CFHR1	Complement factor H-related protein 1	GDITSFPLSVYAPASSVEYQCQNLYQLEGNKR	[21] Methylthio (C)	1.19264	recovery	acute	0.458888		31.5306		173.625	192.847	169.062	288.037	205.893	166.512	297.362	325.059	193.292	259.175
25	3203	715.31	2142.91	3	32.69	5.0103	sp|P00734|THRB_HUMAN	F2	Prothrombin	NPDSSTTGPWCYTTDPTVR	[11] Methylthio (C)	1.21108	recovery	acute	0.569808		39.5907		447.666	399.033	668.096	563.244	519.509	541.299	338.857	711.881	924.627	818.254				x
25	3884	551.791	1101.57	2	32.75	-6.65964	sp|P25311|ZA2G_HUMAN	AZGP1	Zinc-alpha-2-glycoprotein	KSQPMGLWR		1.00932	recovery	acute	0.583033		151.985		74.4377	28.4138	22.042	560.007	171.225	22.8473	218.309	154.351	295.778	225.065
25	3596	616.323	1230.63	2	32.76	-3.14092	sp|P13671|CO6_HUMAN	C6	Complement component C6	TSNPYRVPANL		1.4195	acute	recovery	0.111755		38.6362		197.179	169.932	226.989	252.396	211.624	88.1752	149.754	226.259	132.144	179.202
25	1998	417.726	1666.87	4	32.77	-2.70718	sp|P05156|CFAI_HUMAN	CFI	Complement factor I	KVTYTSQEDLVEKK		1.15668	acute	recovery	0.514179		76.3183		655.754	483.383	3.51834	966.854	527.377	516.567	457.459	395.208	454.525	424.867			x
25	5899	533.918	1598.73	3	32.77	-0.231303	sp|Q14515|SPRL1_HUMAN	SPARCL1	SPARC-like protein 1	HIQETEWQSQEGK		1.34491	recovery	acute	0.816796		76.2231		126.278	186.27	19.3935	261.581	148.381	308.915	126.964	20.6975	341.656	181.177
25	5669	882.403	1762.79	2	32.79	4.13092	sp|P13671|CO6_HUMAN	C6	Complement component C6	IFDDFGTHYFTSGSLG		1.23737	acute	recovery	0.43399		36.6693		301.221	352.332	169.567	175.361	249.62	164.951	189.087	253.671	199.228	226.449
25	7786	447.3	892.585	2	32.8	-1.11369	sp|Q13868|EXOS2_HUMAN	EXOSC2	Exosome complex component RRP4	LPVARKPL		Infinity	acute	recovery	0.355918		200		0	0	276.697	0	69.1743	0	0	0	0	0		x
25	9217	626.281	1250.55	2	32.8	3.64004	sp|P08603|CFAH_HUMAN	CFH	Complement factor H	DGWSAQPTCIK	[9] Methylthio (C)	1.33697	acute	recovery	0.400474		87.0581		40.1283	37.16	40.2956	126.364	60.9871	38.2416	0	96.5244	47.6974	72.1109
25	2575	592.276	1182.54	2	32.87	3.83067	sp|Q9NZJ4|SACS_HUMAN	SACS	Sacsin	QENITNACYK		1.71098	recovery	acute	0.045235		36.8393		204.612	353.714	527.357	477.21	390.723	601.106	559.588	856.201	657.183	756.692				x
25	2377	447.767	893.52	2	32.88	-3.47137	sp|Q96IY4|CBPB2_HUMAN	CPB2	Carboxypeptidase B2	IAWHVIR		1.23943	recovery	acute	0.950279		73.1015		256.921	221.975	206.574	0	171.367	197.69	350.495	0	301.41	150.705
25	10157	632.815	1263.62	2	32.9	-12.0792	sp|P13671|CO6_HUMAN	C6	Complement component C6	TLNICEVGTIR	[5] Methylthio (C)	2.2035	acute	recovery	0.00287726		29.7425		183.943	207.493	192.004	278.692	215.533	77.2273	139.444	96.2604	78.3245	87.2925		x
25	3332	482.238	962.462	2	32.93	0.816107	sp|P00739|HPTR_HUMAN	HPR	Haptoglobin-related protein	GSFPWQAK	[N-term] Carbamyl (N-term)	4.20152	acute	recovery	0.836801		129.962		870.389	765.086	0.786598	0	409.065	120.365	267.318	0.959343	0.801924	0.880634		x
25	5867	456.236	910.458	2	32.95	-4.41952	sp|P0C0L5|CO4B_HUMAN	C4B	Complement C4-B	VENSHGLR		17.0796	acute	recovery	0.144602		173.527		12.9648	6.79753	436.784	28.7156	121.316	9.65294	10.441	0	8.31782	4.15891		x
25	253	479.227	956.439	2	32.96	-0.319232	sp|P08603|CFAH_HUMAN	CFH	Complement factor H	NDFTWFK		1.3281	recovery	acute	0.0544237		24.1462		8996.2	10502	13420.4	7720.2	10159.7	13038.3	12994.2	12549.4	15390.3	13969.9				x
25	3145	474.192	946.369	2	32.96	-2.58559	sp|P03950|ANGI_HUMAN	ANG	Angiogenin	YCESIMR	[2] Methylthio (C)	1.64537	recovery	acute	0.170211		52.25		86.4509	121.892	283.629	259.001	187.743	336.636	478.323	190.195	230.472	210.334
25	10024	415.981	1659.89	4	32.96	-0.596811	sp|P25311|ZA2G_HUMAN	AZGP1	Zinc-alpha-2-glycoprotein	PPSVVVTSHQAPGEKK		3.98799	acute	recovery	0.756803		151.568		3.79205	0.698771	155.257	32.5824	48.0827	10.906	1.25307	8.03885	28.0295	18.0342		x
25	10391	667.311	1998.91	3	32.96	-5.01749	sp|P00450|CERU_HUMAN	CP	Ceruloplasmin	LVFDENESWYLDDNIK		1.00789	acute	recovery	0.978276		58.7887		56.2631	96.7143	199.134	245.364	149.369	48.4904	110.192	209.565	224.553	217.059
25	6212	710.84	1419.67	2	32.97	1.23496	sp|P00450|CERU_HUMAN	CP	Ceruloplasmin	MFGNLQGLTMHVG	[10] Oxidation (M)	1.57007	recovery	acute	0.789161		76.2139		95.3334	88.6918	94.3317	0	69.5892	91.0631	191.408	0.871007	153.697	77.2838
25	5656	602.278	1803.81	3	32.98	6.14818	sp|P08603|CFAH_HUMAN	CFH	Complement factor H	LGYVTADGETSGSITCGK	[16] Methylthio (C)	1.5177	recovery	acute	0.664796		67.4054		183.678	219.771	331.647	669.63	351.181	96.91	409.884	925.602	699.557	812.579				x
25	5547	583.795	1165.57	2	33	0.940118	sp|P02765|FETUA_HUMAN	AHSG	Alpha-2-HS-glycoprotein	AAGPVVPPCPGR	[9] Methylthio (C)	1.14455	acute	recovery	0.427509		96.8318		224.642	202.646	86.7899	183.455	174.383	9.1189	155.028	354.73	90.5618	222.646
25	1919	507.253	1012.49	2	33.04	33.9347	sp|Q69YN4|VIR_HUMAN	KIAA1429	Protein virilizer homolog	HDTDAGLER		1.15705	recovery	acute	0.514493		31.9301		1178.49	1121.82	1260.82	1231.73	1198.22	1513.96	1956.32	1079.74	995.543	1037.64				x
25	2603	425.736	849.458	2	33.05	45.7967	sp|Q9H3N8|HRH4_HUMAN	HRH4	Histamine H4 receptor	RSLSASTE		2.31288	acute	recovery	0.112982		74.7704		286.642	268.229	325.898	210.096	272.716	166.106	10.2006	85.9341	209.406	147.67		x
25	10348	629.849	1257.68	2	33.05	5.90101	sp|P23528|COF1_HUMAN	CFL1	Cofilin-1	IFWAPESAPLK		Infinity	acute	recovery	0.134719		120.428		33.2663	50.8915	0	0	21.0394	0	0	0	0	0		x
25	2644	660.831	1319.65	2	33.07	1.29693	sp|P04217|A1BG_HUMAN	A1BG	Alpha-1B-glycoprotein	VTLTCVAPLSGVD	[5] Methylthio (C)	2.7447	acute	recovery	0.0345025		74.1374		948.968	1178.74	951.455	928.124	1001.82	177.542	88.9987	574.831	618.638	596.734		x	x
25	5699	489.607	1465.8	3	33.08	-2.12584	sp|P10720|PF4V_HUMAN	PF4V1	Platelet factor 4 variant	ICLDLQALLYKK	[2] Methylthio (C)	5.31512	recovery	acute	0.107639		97.9348		60.7932	55.6303	18.7442	37.5104	43.1695	306.805	512.953	52.3904	45.6572	49.0238		x
25	1665	440.723	879.432	2	33.12	-2.53824	sp|P00450|CERU_HUMAN	CP	Ceruloplasmin	YLDDNIK		1.27458	acute	recovery	0.308032		32.7796		1393.15	1154.08	2362.61	2122.68	1758.13	1676.36	1174.88	1214.71	1451.59	1333.15			x
25	3623	636.492	3177.43	5	33.12	4.61685	sp|P00747|PLMN_HUMAN	PLG	Plasminogen	TMSGLECQAWDSQSPHAHGYIPSKFPNK	[2] Oxidation (M)|[7] Methylthio (C)	13.692	acute	recovery	0.459291		123.827		1421.27	1476.74	0	17.6508	728.915	72.9413	138.017	1.98726	0	0.993631		x	x
25	2764	550.817	1099.62	2	33.19	-3.52551	sp|P02775|CXCL7_HUMAN	PPBP	Platelet basic protein	NIQSLEVIGK		4.59744	recovery	acute	0.110542		72.7465		35.5735	24.9747	0.395441	25.723	21.6667	163.501	160.63	28.5927	45.7212	37.157		x
25	4168	447.237	892.46	2	33.2	-6.17394	sp|P13671|CO6_HUMAN	C6	Complement component C6	ALQEYAAK		3.85459	acute	recovery	0.9414		174.033		4.63478	62.7736	730.227	12.9253	202.64	72.3235	85.3648	19.1879	33.4084	26.2982		x
25	6129	617.301	1232.59	2	33.23	5.92847	sp|P00747|PLMN_HUMAN	PLG	Plasminogen	RWELCDIPR	[5] Methylthio (C)	1.06035	acute	recovery	0.980823		37.6849		516.12	460.032	294.925	215.775	371.713	369.322	348.405	295.799	388.695	342.247
25	2011	681.311	2040.91	3	33.26	3.55389	sp|P02671|FIBA_HUMAN	FGA	Fibrinogen alpha chain	QFTSSTSYNRGDSTFESK		322.741	recovery	acute	0.0851857		197.313		8.61562	4.96876	0	1.1177	3.67552	24.4854	4697.15	14.8576	8.4754	11.6665		x		x
25	4863	1006.42	1005.41	1	33.27	4.82082	sp|P08603|CFAH_HUMAN	CFH	Complement factor H	FVCNSGYK	[N-term] Carbamyl (N-term)|[3] Methylthio (C)	1.45128	recovery	acute	0.944885		75.7721		138.052	93.9205	125.001	17.0096	93.4959	97.2607	216.435	7.71171	221.349	114.53
25	8005	584.299	1166.58	2	33.28	-8.9384	sp|P37840|SYUA_HUMAN	SNCA	Alpha-synuclein	EGVVHGVATVAE		14.4223	recovery	acute	0.179339		135.794		0	12.5579	0	4.91261	4.36762	166.898	0	38.958	46.1079	42.533		x
25	9007	586.272	2341.06	4	33.31	3.49218	sp|P02790|HEMO_HUMAN	HPX	Hemopexin	SALTSDNHGATYAFSGTHYWR		15.3522	acute	recovery	0.0058049		66.3912		65.8071	120.907	11.3886	125.646	80.9373	5.49355	5.71823	3.48533	6.39108	4.93821		x
25	3581	404.766	807.518	2	33.31	-4.52654	sp|Q9UKN7|MYO15_HUMAN	MYO15A	Unconventional myosin-XV	LPIKPVAA		1.63212	acute	recovery	0.216776		74.273		92.1185	51.4902	95.4072	37.1352	69.0378	78.4159	58.7503	14.533	17.4985	16.0157
25	872	692.081	2764.29	4	33.31	3.49953	sp|P07998|RNAS1_HUMAN	RNASE1	Ribonuclease pancreatic	CKPVNTFVHEPLVDVQNVCFQEK	[1] Methylthio (C)|[19] Methylthio (C)	1.14617	acute	recovery	0.221722		21.4047		4627.29	4212.6	4712.03	4107.55	4414.87	4899.79	3009.51	3424.68	4073.45	3749.06			x
25	4617	532.27	1062.52	2	33.34	-9.28398	sp|P33151|CADH5_HUMAN	CDH5	Cadherin-5	TFVVPEDTR		1.57292	acute	recovery	0.0221797		26.5562		146.74	195.647	181.107	205.243	182.185	87.7346	143.717	141.137	90.7137	115.925
25	9795	631.587	1891.74	3	33.34	-2.88908	sp|P07357|CO8A_HUMAN	C8A	Complement component C8 alpha chain	ECDNPAPQNGGASCPGRK	[2] Methylthio (C)|[14] Methylthio (C)	2.64432	acute	recovery	0.695906		163.636		47.784	31.1603	0	0	19.7361	25.5257	4.32857	0	0	0		x
25	2104	436.265	870.516	2	33.37	-1.28153	sp|P01024|CO3_HUMAN	C3	Complement C3	QGALELIK		1.88671	acute	recovery	0.115839		46.3957		434.949	297.79	377.516	146.011	314.066	204.291	129.539	79.1217	252.9	166.011
25	7886	417.642	833.27	2	33.37	-4.12356	sp|P59665|DEF1_HUMAN	DEFA1	Neutrophil defensin 1	LWAFCC	[5] Methylthio (C)|[6] Methylthio (C)	1.27431	acute	recovery	0.406923		41.8223		78.1067	76.6715	36.2205	57.9808	62.2449	50.1848	19.7406	65.6934	59.7646	62.729
25	1293	579.27	1156.53	2	33.39	-34.6764	sp|P21731|TA2R_HUMAN	TBXA2R	Thromboxane A2 receptor	PAMSPAGQLSR	[N-term] Carbamyl (N-term)	2.02823	recovery	acute	0.0248551		39.5482		881.146	931.197	1265	1327.49	1101.21	1304.11	3430.84	2038.48	2160.61	2099.54		x		x
25	1355	455.795	909.575	2	33.42	-1.2482	sp|P08603|CFAH_HUMAN	CFH	Complement factor H	VALNPLRK		1.41622	recovery	acute	0.0941548		32.8493		479.53	345.768	758.904	659.735	560.984	678.322	720.361	804.972	974.26	889.616				x
25	1187	1111.43	3331.27	3	33.42	7.73904	sp|P00751|CFAB_HUMAN	CFB	Complement factor B	TCQEGGSWSGTEPSCQDSFMYDTPQEVAEA	[2] Methylthio (C)|[15] Methylthio (C)	1.00525	recovery	acute	0.53272		87.2354		1009.85	1344.92	7909.07	8758.69	4755.63	4228.05	3053.26	5679.21	6161.88	5920.55				x
25	6045	468.734	935.454	2	33.45	-2.71396	sp|P13671|CO6_HUMAN	C6	Complement component C6	ICEVGTIR	[2] Methylthio (C)	1.75544	acute	recovery	0.202002		127.925		105.032	62.3273	68.2056	68.1286	75.9233	124.174	19.1825	0	29.6451	14.8225
25	477	405.725	809.435	2	33.46	-5.09262	sp|P25092|GUC2C_HUMAN	GUCY2C	Heat-stable enterotoxin receptor	HAIDIAK	[N-term] Carbamyl (N-term)	1.56347	acute	recovery	0.49938		130.697		5506.56	3270.53	87.6964	165.491	2257.57	3993.98	1752.76	8.35706	20.7015	14.5293			x
25	4039	636.269	1270.52	2	33.48	2.42962	sp|P08603|CFAH_HUMAN	CFH	Complement factor H	TDCLSLPSFEN	[3] Methylthio (C)	1.51491	recovery	acute	0.0967517		33.2359		127.819	228.297	181.366	289.335	206.704	239.458	246.18	357.856	409.055	383.455
25	3026	563.816	1125.62	2	33.49	-1.15725	sp|P08603|CFAH_HUMAN	CFH	Complement factor H	KGEWVALNPL		1.36623	recovery	acute	0.0470022		22.3982		191.049	199.182	180.618	209.118	194.992	341.562	259.066	195.894	269.093	232.494
25	204	573.073	2860.33	5	33.49	3.2205	sp|P00450|CERU_HUMAN	CP	Ceruloplasmin	YLMGMGNEIDLHTVHFHGHSFQYK		1.23832	acute	recovery	0.731447		90.8157		6651.7	7561.38	61413.9	56279.9	32976.7	17937.9	21207.7	33871	33503.8	33687.4			x
25	5882	465.933	1394.78	3	33.51	-0.63163	sp|P08603|CFAH_HUMAN	CFH	Complement factor H	SSNLIILEEHLK		1.70554	recovery	acute	0.239209		49.9245		116.699	237.892	366.684	449.588	292.716	212.077	385.674	755.967	643.238	699.603
25	10133	710.301	2127.88	3	33.51	8.71625	sp|P08603|CFAH_HUMAN	CFH	Complement factor H	ECDTDGWTNDIPICEVVK	[2] Methylthio (C)|[14] Methylthio (C)	1.12269	acute	recovery	0.598424		81.3886		127.164	217.948	318.897	477.862	285.468	133.933	57.9962	299.986	525.173	412.58
25	76	652.806	1303.6	2	33.53	30.5044	sp|Q8WTR7|ZN473_HUMAN	ZNF473	Zinc finger protein 473	EKPYVCDYCGK		2.95538	recovery	acute	0.00837798		55.1608		20543.1	17096.1	7838.75	5901.58	12844.9	41170.1	45115.4	31786.2	33774.4	32780.3		x		x
25	10522	626.284	1250.55	2	33.53	8.70106	sp|P08603|CFAH_HUMAN	CFH	Complement factor H	DGWSAQPTCIK	[9] Methylthio (C)	1.21266	recovery	acute	0.884408		77.432		26.267	8.83532	51.5117	59.1572	36.4428	20.6633	9.60072	79.3196	67.1867	73.2531
25	2508	529.241	1056.47	2	33.54	-14.7422	sp|Q8WXE0|CSKI2_HUMAN	CASKIN2	Caskin-2	LSPDSPAGDR	[N-term] Carbamyl (N-term)	1.72006	recovery	acute	0.0698589		43.6071		617.73	673.503	1491.16	1340.29	1030.67	1584.23	2520.29	1687.03	1299.71	1493.37				x
25	3214	411.224	820.433	2	33.56	17.9208	sp|Q02505|MUC3A_HUMAN	MUC3A	Mucin-3A	TTTLTPTS		4.68254	acute	recovery	0.0901079		96.4845		319.529	158.309	377.117	342.308	299.316	32.8032	81.1053	0	141.778	70.889		x
25	3115	497.471	2482.32	5	33.58	0.505539	sp|P00450|CERU_HUMAN	CP	Ceruloplasmin	KAEEEHLGILGPQLHADVGDKVK		2.35801	acute	recovery	0.118935		60.293		802.683	842.853	194.632	334.265	543.608	125.945	298.488	282.054	215.662	248.858		x	x
25	6531	417.718	833.422	2	33.58	0.134202	sp|Q9UK55|ZPI_HUMAN	SERPINA10	Protein Z-dependent protease inhibitor	AWLMASR		4.9433	acute	recovery	0.676616		133.299		4.21765	0	217.581	83.376	76.2938	28.9234	4.93544	0	27.8763	13.9381		x
25	10284	950.412	1898.81	2	33.59	9.02956	sp|P08603|CFAH_HUMAN	CFH	Complement factor H	SCDNPYIPNGDYSPLR	[N-term] Carbamyl (N-term)|[2] Methylthio (C)	1.10019	recovery	acute	0.43907		114.369		26.4019	55.2852	83.6929	58.0115	55.8479	17.0073	72.7929	0	155.973	77.9864
25	3464	534.234	1066.45	2	33.61	3.47261	sp|Q9Y6X3|SCC4_HUMAN	MAU2	MAU2 chromatid cohesion factor homolog	MLDCSPILS	[N-term] Carbamyl (N-term)|[4] Methylthio (C)	1.017	acute	recovery	0.833833		41.7133		108.677	191.401	186.734	189.433	169.061	183.769	257.019	114.214	109.936	112.075
25	8	421.757	841.5	2	33.62	27.5315	sp|Q8WZ42|TITIN_HUMAN	TTN	Titin	VRDSLRP		1.66566	recovery	acute	0.279036		58.5322		49013.8	44873.6	110292	32905.8	59271.3	176050	92729.2	38321.4	87804	63062.7				x
25	10340	532.307	1593.9	3	33.63	0.0376149	sp|P10720|PF4V_HUMAN	PF4V1	Platelet factor 4 variant	KICLDLQALLYKK	[3] Methylthio (C)	24.9463	recovery	acute	0.820924		200		2.04164	1.40145	2.71993	0	1.54076	0	153.745	0	0	0		x
25	1497	447.247	892.48	2	33.63	-0.477622	sp|P02743|SAMP_HUMAN	APCS	Serum amyloid P-component	VFVFPRE		1.00427	recovery	acute	0.84154		32.3829		711.46	805.465	794.97	737.634	762.382	946.748	1011.51	549.941	554.358	552.15				x
25	2191	551.926	1652.76	3	33.64	25.343	sp|Q14573|ITPR3_HUMAN	ITPR3	Inositol 1,4,5-trisphosphate receptor type 3	MRAMSLVSNEGEGEQ	[4] Oxidation (M)	2.42286	recovery	acute	0.400815		86.609		898.441	614.4	444.257	395.215	588.078	2731.08	2223.16	301.013	444.062	372.537		x		x
25	1232	407.172	812.33	2	33.66	-45.4069	sp|Q9UHA3|RLP24_HUMAN	RSL24D1	Probable ribosome biogenesis protein RLP24	DCKVFR	[2] Methylthio (C)	3.62766	acute	recovery	0.0115706		57.472		1038.43	778.981	2039.9	873.54	1182.71	538.408	152.895	185.001	427.801	306.401		x	x
25	2462	560.269	1677.78	3	33.66	-2.69036	sp|P07358|CO8B_HUMAN	C8B	Complement component C8 beta chain	ILKEYESYSDFER		2.18942	acute	recovery	0.142662		79.2249		606.419	694.119	184.48	641.858	531.719	393.271	424.161	60.4878	93.5122	77		x	x
25	5632	721.314	1440.61	2	33.66	-25.6549	sp|Q8NAQ8|YP023_HUMAN		Putative uncharacterized protein FLJ34945	QLLKCLCSCWR	[N-term] Carbamyl (N-term)|[5] Methylthio (C)	1.10877	acute	recovery	0.494647		58.0086		75.4131	59.3345	80.2818	59.3849	68.6036	93.9825	28.361	33.3379	91.8127	62.5753
25	2662	691.342	2071	3	33.69	8.17425	sp|Q7Z3E5|ARMC9_HUMAN	ARMC9	LisH domain-containing protein ARMC9	ALLMNLCLRSTGKNMCAK	[N-term] Carbamyl (N-term)|[4] Oxidation (M)|[7] Methylthio (C)	1.18287	recovery	acute	0.0681116		12.1215		916.692	1056.81	998.386	885.848	964.435	1172.29	958.365	1292.76	1139.8	1216.28				x
25	5130	588.291	1174.57	2	33.69	-1.56097	sp|P04114|APOB_HUMAN	APOB	Apolipoprotein B-100	ATLELSPWQM		1.07785	recovery	acute	0.607905		113.111		5.34995	3.154	309.461	355.651	168.404	21.1044	20.1299	344.371	340.451	342.411
25	7124	418.699	835.384	2	33.72	-10.8653	sp|P03973|SLPI_HUMAN	SLPI	Antileukoproteinase	SCVSPVKA	[2] Methylthio (C)	6.60964	recovery	acute	0.287774		163.701		15.5659	0	2.63366	0	4.54988	80.0669	0	5.05237	35.173	20.1127		x
25	8403	499.586	1495.74	3	33.73	4.74296	sp|P08567|PLEK_HUMAN	PLEK	Pleckstrin	KGSVFNTWKPMW	[11] Oxidation (M)	Infinity	acute	recovery	0.13417		118.042		264.945	195.798	0	0	115.186	0	0	0	0	0		x
25	6109	517.248	1548.72	3	33.75	8.6533	sp|P00738|HPT_HUMAN	HP	Haptoglobin	VMLPVADQDQCIR	[2] Oxidation (M)|[11] Methylthio (C)	7.21855	acute	recovery	0.793748		118.557		317.345	442.395	0	0	189.935	57.6801	2.22119	45.347	0	22.6735		x
25	1034	662.333	1983.98	3	33.76	1.71618	sp|P62328|TYB4_HUMAN	TMSB4X	Thymosin beta-4	NPLPSKETIEQEKQAGES		1.22773	recovery	acute	0.332237		90.9364		5559.55	4217.18	592.503	687.339	2764.14	4281.14	3794.43	3090.55	2408.32	2749.44				x
25	9339	501.772	1001.53	2	33.77	14.1451	sp|P02760|AMBP_HUMAN	AMBP	Protein AMBP	AACNLPIVR	[3] Methylthio (C)	5.63881	recovery	acute	0.247887		200		0	0	0	23.1991	5.79977	0	110.801	12.3029	7.71114	10.007		x
25	2316	738.859	1475.7	2	33.77	2.42629	sp|P00450|CERU_HUMAN	CP	Ceruloplasmin	VYPGEQYTYMLL		1.12594	recovery	acute	0.46135		77.9838		167.342	232.041	832.283	1089.01	580.169	458.392	598.22	647.349	908.979	778.164				x
25	5670	707.334	2118.98	3	33.77	0.52237	sp|Q06033|ITIH3_HUMAN	ITIH3	Inter-alpha-trypsin inhibitor heavy chain H3	AIADKPGEDAEATPVSPAMSY		4.52278	acute	recovery	0.510041		200		10.3777	2.62349	0	969.518	245.63	0	0	217.238	0	108.619		x
25	103	719.305	2154.89	3	33.8	4.85615	sp|P08603|CFAH_HUMAN	CFH	Complement factor H	GDAVCTESGWRPLPSCEEK	[5] Methylthio (C)|[16] Methylthio (C)	1.20962	recovery	acute	0.190414		20.9148		59290.7	57769.8	89054.5	74062.1	70044.3	88715.4	68290.9	79932.4	101970	90951.4				x
25	8593	422.753	843.491	2	33.8	3.18512	sp|Q3I5F7|ACOT6_HUMAN	ACOT6	Putative acyl-coenzyme A thioesterase 6	KDMIIPK		1.75825	recovery	acute	0.258288		65.7209		98.4869	61.9837	108.721	7.96756	69.2898	82.0089	69.38	114.809	221.117	167.963
25	5119	547.306	1638.9	3	33.82	1.31686	sp|P00734|THRB_HUMAN	F2	Prothrombin	QVVNLPIVERPVCK	[13] Methylthio (C)	Infinity	acute	recovery	0.109933		115.336		486.144	478.931	0.585611	0	241.415	0	0	0	0	0		x
25	8232	524.271	1046.53	2	33.83	-9.09691	sp|P13671|CO6_HUMAN	C6	Complement component C6	NIPCAVTKR	[4] Methylthio (C)	1.07981	recovery	acute	0.518786		90.7434		33.7438	36.1232	12.2634	32.831	28.7403	14.4482	0	52.9531	56.735	54.844
25	7539	556.794	1111.57	2	33.85	6.01456	sp|Q6ZU65|UBN2_HUMAN	UBN2	Ubinuclein-2	EPPRPEPPPP		1.23867	acute	recovery	0.910525		166.709		27.0981	0	11.6425	265.735	76.1188	54.1548	21.2727	0	170.381	85.1904
25	2972	432.257	862.499	2	33.86	-3.64822	sp|P07357|CO8A_HUMAN	C8A	Complement component C8 alpha chain	PIHEVLR		1.44106	recovery	acute	0.228927		111.031		4.53461	14.8077	420.779	341.028	195.287	154.596	210.908	387.289	372.889	380.089
25	7092	490.714	979.414	2	33.86	29.303	sp|P13671|CO6_HUMAN	C6	Complement component C6	QGDVECQR	[6] Methylthio (C)	1.94843	acute	recovery	0.938858		140.174		56.5301	42.3849	510.213	48.7971	164.481	95.4686	89.2185	84.049	68.9336	76.4913
25	9423	677.335	1352.65	2	33.87	-1.67111	sp|P19823|ITIH2_HUMAN	ITIH2	Inter-alpha-trypsin inhibitor heavy chain H2	IYGNQDTSSQLK		2.158	recovery	acute	0.456863		124.97		25.841	6.04998	0	14.199	11.5225	13.9727	11.6106	70.9319	2.9469	36.9394		x
25	8038	785.313	1568.61	2	33.87	-13.6709	sp|Q8TF17|S3TC2_HUMAN	SH3TC2	SH3 domain and tetratricopeptide repeat-containing protein 2	QSSSSEDSSLEEEL	[N-term] Carbamyl (N-term)	1.38558	recovery	acute	0.824369		85.713		51.6724	55.6537	135.543	6.88452	62.4384	147.401	126.295	0	72.3578	36.1789
25	8851	521.217	1560.63	3	33.88	-0.714309	sp|P06396|GELS_HUMAN	GSN	Gelsolin	MAAQHGMDDDGTGQK		5.76134	recovery	acute	0.384914		165.023		5.09181	3.05401	2.49171	70.2505	20.222	136.899	23.14	0.579482	305.405	152.992		x
25	4256	635.638	1903.89	3	33.88	4.77196	sp|P00748|FA12_HUMAN	F12	Coagulation factor XII	NPDNDIRPWCFVLNR	[10] Methylthio (C)	1.53992	recovery	acute	0.779903		117.948		0	0	308.983	415.724	181.177	0	4.26352	550.963	560.761	555.862
25	2793	490.275	978.535	2	33.9	-4.57547	sp|P02751|FINC_HUMAN	FN1	Fibronectin	TVHWIAPR		1.14363	acute	recovery	0.620174		48.6017		232.365	379.94	534.093	563.434	427.458	324.973	617.006	180.235	372.882	276.558
25	3898	469.496	1873.96	4	33.95	-0.540529	sp|P01031|CO5_HUMAN	C5	Complement C5	FIHTDKPVYTPDQSVK		1.88257	acute	recovery	0.208261		70.2461		233.502	220.446	285.966	280.656	255.142	125.095	5.14037	215.045	196.834	205.939
25	726	682.924	2045.75	3	33.95	2.5511	sp|P08603|CFAH_HUMAN	CFH	Complement factor H	IEGDEEMHCSDDGFWSK	[7] Oxidation (M)|[9] Methylthio (C)	2.77378	acute	recovery	0.604432		99.7511		12642.6	14427.7	1081.48	964.082	7278.97	4284.59	2840.95	1663.86	1707.42	1685.64		x	x
25	7267	471.935	1412.78	3	34	0.390853	sp|P00736|C1R_HUMAN	C1R	Complement C1r subcomponent	WILTAAHTLYPK		4.41385	acute	recovery	0.472719		137.656		476.664	388.689	0	275.272	285.156	0	6.88089	59.6666	191.872	125.769		x
25	8728	730.351	1458.69	2	34.01	19.0529	sp|Q86YZ3|HORN_HUMAN	HRNR	Hornerin	GQSPSSGQHGTGFGR		2.45497	recovery	acute	0.153973		105.913		31.5185	26.5596	0	96.2673	38.5863	78.1051	78.8307	105.646	116.331	110.989		x
25	1530	425.871	1274.59	3	34.02	-36.6875	sp|Q9Y6R7|FCGBP_HUMAN	FCGBP	IgGFc-binding protein	LTYNHGGITGSR		1.40796	recovery	acute	0.317456		82.1127		659.851	495.115	17.0462	1195.23	591.809	917.564	1053.44	631.365	730.595	680.98				x
25	3309	438.91	1313.71	3	34.05	32.0594	sp|P01040|CYTA_HUMAN	CSTA	Cystatin-A	MIPGGLSEAKPAT	[N-term] Carbamyl (N-term)	1.09149	acute	recovery	0.582658		105.959		38.7374	472.286	145.555	84.441	185.255	0	307.453	190.254	181.197	185.725
25	3556	573.797	1145.58	2	34.07	-6.07096	sp|P04075|ALDOA_HUMAN	ALDOA	Fructose-bisphosphate aldolase A	IMENANVLAR	[2] Oxidation (M)	2.65054	acute	recovery	0.184818		67.3684		615.833	687.089	204.369	144.14	412.857	209.792	11.9632	158.442	242.857	200.649		x
25	9299	744.547	2974.16	4	34.09	7.37596	sp|P08603|CFAH_HUMAN	CFH	Complement factor H	FVCNSGYKIEGDEEMHCSDDGFWSK	[3] Methylthio (C)|[17] Methylthio (C)	2.35574	recovery	acute	0.0624675		54.8513		149.889	253.884	578.74	358.639	335.288	478.327	484.561	1400.43	796.081	1098.26		x		x
25	272	570.958	1709.85	3	34.12	26.8595	sp|O75610|LFTY1_HUMAN	LEFTY1	Left-right determination factor 1	AFDVTEAVNFWQQL	[N-term] Carbamyl (N-term)	1.46445	acute	recovery	0.000150182		8.05271		20146.7	19895.4	21746.6	20394.9	20545.9	12584	13796	15239.7	14499.2	14869.5	x		x
25	9734	677.593	2029.76	3	34.13	4.60503	sp|P08603|CFAH_HUMAN	CFH	Complement factor H	IEGDEEMHCSDDGFWSK	[9] Methylthio (C)	1.58132	recovery	acute	0.158351		63.7416		90.4718	60.1015	215.157	276.459	160.547	205.206	198.702	341.257	270.344	305.8
25	1108	744.83	1487.65	2	34.15	0.0600796	sp|P00751|CFAB_HUMAN	CFB	Complement factor B	EAGIPEFYDYDVA		1.24271	acute	recovery	0.190194		28.1154		2753.57	3508.15	3677.99	3965.42	3476.28	2099.01	2187.2	3715.86	3187.26	3451.56			x
25	1739	696.348	1390.68	2	34.16	4.1071	sp|P46778|RL21_HUMAN	RPL21	60S ribosomal protein L21	GDIVDIKGMGTVQ	[N-term] Carbamyl (N-term)|[9] Oxidation (M)	1.55035	recovery	acute	0.0716716		32.81		1041.36	2386.23	2081.3	2452.83	1990.43	2475.33	3475.86	3582.79	2809.45	3196.12				x
25	3239	609.278	1216.54	2	34.16	4.49966	sp|P08603|CFAH_HUMAN	CFH	Complement factor H	EGWIHTVCIN	[8] Methylthio (C)	1.17222	recovery	acute	0.276416		20.307		174.337	174.363	181.783	204.886	183.842	151.462	226.755	234.018	249.778	241.898
25	5176	970.784	2909.33	3	34.16	3.99751	sp|P08603|CFAH_HUMAN	CFH	Complement factor H	SPPEISHGVVAHMSDSYQYGEEVTYK		1.53848	recovery	acute	0.901187		124.367		0	5.41863	375.331	699.315	270.016	0	0	864.489	797.168	830.828
25	889	405.241	808.467	2	34.19	-3.1224	sp|Q5THR3|EFCB6_HUMAN	EFCAB6	EF-hand calcium-binding domain-containing protein 6	YALLTTK		1.17577	recovery	acute	0.986845		65.3353		1153.9	1097.35	1062.24	745.397	1014.72	2143.96	1503.99	448.274	676.085	562.179				x
25	2660	478.925	1433.75	3	34.21	-1.0195	sp|P21333|FLNA_HUMAN	FLNA	Filamin-A	AGNNMLLVGVHGPR		1.40275	recovery	acute	0.318103		67.44		613.254	359.876	530.167	29.3085	383.151	445.901	481.246	525.072	697.639	611.356				x
25	9013	440.72	879.426	2	34.21	2.38389	sp|Q02325|PLGB_HUMAN	PLGLB1	Plasminogen-like protein B	AFQYHSK		73.8949	acute	recovery	0.322716		194.932		2.39782	0.147905	0	130.668	33.3034	0.0524013	0.371879	0.826888	0.551575	0.689231		x
25	7714	596.752	1191.49	2	34.21	1.79242	sp|P07357|CO8A_HUMAN	C8A	Complement component C8 alpha chain	YLMEFNACR	[8] Methylthio (C)	1.06862	recovery	acute	0.626063		200		0	0	0	89.3703	22.3426	0	29.5401	65.9629	0	32.9815
25	3750	594.817	1187.62	2	34.25	1.27371	sp|P00748|FA12_HUMAN	F12	Coagulation factor XII	YKAEEHTVVL		1.07498	acute	recovery	0.977235		81.4064		26.5355	159.764	337.975	457.363	245.409	58.3945	84.8533	435.382	334.538	384.96
25	6787	724.635	2170.88	3	34.27	7.61288	sp|P08603|CFAH_HUMAN	CFH	Complement factor H	ECDTDGWTNDIPICEVVK	[N-term] Carbamyl (N-term)|[2] Methylthio (C)|[14] Methylthio (C)	1.42745	recovery	acute	0.101461		30.4453		107.392	105.802	89.1403	123.583	106.48	117.14	108.013	200.566	182.257	191.411
25	11057	521.243	1560.71	3	34.28	-6.9085	sp|P08603|CFAH_HUMAN	CFH	Complement factor H	ITCRNGQWSEPPK	[3] Methylthio (C)	1.28825	acute	recovery	0.479213		168.247		0	7.23557	116.779	8.77269	33.1968	36.2047	39.6128	22.7497	4.50851	13.6291
25	380	723.078	2888.28	4	34.29	4.20764	sp|P06396|GELS_HUMAN	GSN	Gelsolin	VPFDAATLHTSTAMAAQHGMDDDGTGQK	[14] Oxidation (M)	1.0052	recovery	acute	0.932805		11.3429		10238.8	9350.7	7769.9	8884.96	9061.09	10111.5	9391.17	8896.71	8033.26	8464.98				x
25	361	497.218	992.421	2	34.31	-0.186925	sp|P13671|CO6_HUMAN	C6	Complement component C6	CLPDGTWR	[1] Methylthio (C)	1.27833	recovery	acute	0.285056		31.7927		4008.78	2856.38	4353.23	2997.23	3553.91	6354.15	4982.45	3062.11	3773.52	3417.81				x
25	9475	464.531	1390.57	3	34.31	-30.376	sp|Q9H4D0|CSTN2_HUMAN	CLSTN2	Calsyntenin-2	VMEGDDIGNINR	[N-term] Carbamyl (N-term)|[2] Oxidation (M)	1.25204	acute	recovery	0.651506		98.8174		16.0239	25.9055	0	59.0958	25.2563	32.1441	9.43115	11.7886	27.3248	19.5567
25	1330	512.227	1533.66	3	34.34	6.73583	sp|P08603|CFAH_HUMAN	CFH	Complement factor H	RPCGHPGDTPFGTF	[3] Methylthio (C)	1.40062	recovery	acute	0.0693675		26.16		1128.62	1041.27	1297.76	1028.69	1124.09	2005.12	1847.59	1199.43	1245.54	1222.48				x
25	4153	419.707	837.399	2	34.34	1.25973	sp|P08603|CFAH_HUMAN	CFH	Complement factor H	YKENER		369.186	acute	recovery	0.152754		195.851		0	4.87032	2.69004	477.514	121.269	0	1.10346	0.133132	0.0773116	0.105222		x
25	6630	444.26	886.506	2	34.34	-7.69907	sp|O75083|WDR1_HUMAN	WDR1	WD repeat-containing protein 1	VINSVDIK		2.7609	acute	recovery	0.949308		132.751		20.5549	138.149	0	28.3665	46.7677	10.4538	20.1509	27.6527	9.49968	18.5762		x
25	4155	545.775	1089.54	2	34.37	-2.56127	sp|Q06033|ITIH3_HUMAN	ITIH3	Inter-alpha-trypsin inhibitor heavy chain H3	FAHNVVTMR	[8] Oxidation (M)	1.5075	acute	recovery	0.992222		90.9887		507.887	398.766	32.8887	84.8575	256.1	286.145	194.747	97.1978	101.445	99.3214
25	6073	460.241	918.468	2	34.39	-1.81152	sp|P13797|PLST_HUMAN	PLS3	Plastin-3	VYALPEDL		3.282	acute	recovery	0.0807156		120.614		111.609	90.1166	109.492	96.1714	101.847	0	0	48.8198	75.3085	62.0641		x
25	10966	482.879	1445.62	3	34.39	-0.901225	sp|P02760|AMBP_HUMAN	AMBP	Protein AMBP	KGVCEETSGAYEK	[4] Methylthio (C)	1.1048	recovery	acute	0.804613		122.64		0	4.29896	14.5569	40.7067	14.8906	0	0	27.9582	37.8466	32.9024
25	1716	601.295	1200.58	2	34.41	-1.91698	sp|P08603|CFAH_HUMAN	CFH	Complement factor H	VACHPGYALPK	[3] Methylthio (C)	1.43438	recovery	acute	0.0530428		33.1458		573.723	761.704	1130.48	608.296	768.552	935.916	1141.94	1114.11	1217.61	1165.86				x
25	8638	478.927	1433.76	3	34.43	-1.82442	sp|P13645|K1C10_HUMAN	KRT10	Keratin, type I cytoskeletal 10	IRLENEIQTYR		Infinity	acute	recovery	0.137804		140.584		39.562	115.908	0	0	38.8676	0	0	0	0	0		x
25	2032	447.221	892.427	2	34.46	-1.85978	sp|P08185|CBG_HUMAN	SERPINA6	Corticosteroid-binding globulin	GLASANVDF		1.3054	acute	recovery	0.0605029		18.8591		736.463	617.104	829.812	595.382	694.69	682.439	474.789	481.928	489.511	485.72			x
25	1923	738.033	2211.08	3	34.48	-18.7833	sp|P54132|BLM_HUMAN	BLM	Bloom syndrome protein	VGPSGRFTMNMLVDIFLGSK	[N-term] Carbamyl (N-term)	1.65702	recovery	acute	0.114834		43.1192		553.453	485.318	876.562	303.321	554.663	1491.64	720.905	705.034	758.772	731.903				x
25	9615	501.741	1001.47	2	34.59	-0.493484	sp|P08603|CFAH_HUMAN	CFH	Complement factor H	FDHNSNIR		1.70917	recovery	acute	0.213918		77.019		29.6501	46.7402	3.27639	73.4327	38.2749	68.0776	46.9127	58.1513	88.532	73.3417
25	8150	582.625	1744.85	3	34.59	-0.499409	sp|P04196|HRG_HUMAN	HRG	Histidine-rich glycoprotein	VRGGEGTGYFVDFSVR		2.42593	acute	recovery	0.329853		136.629		4.95109	45.6838	76.6661	156.717	71.0045	2.17739	7.65756	18.903	88.338	53.6205		x
25	7459	812.13	3244.49	4	34.61	6.25601	sp|P08603|CFAH_HUMAN	CFH	Complement factor H	SCKPGFTIVGPNSVQCYHFGLSPDLPICK	[2] Methylthio (C)|[16] Methylthio (C)|[28] Methylthio (C)	1.03894	recovery	acute	0.616838		74.2316		77.1794	111.805	156.154	152.792	124.483	101.659	11.9888	165.772	237.9	201.836
25	6585	970.787	2909.34	3	34.62	6.89899	sp|P08603|CFAH_HUMAN	CFH	Complement factor H	SPPEISHGVVAHMSDSYQYGEEVTYK		1.81603	recovery	acute	0.975537		105.822		79.9896	80.4698	524.131	754.918	359.877	13.353	155.902	1477.5	967.427	1222.46				x
25	5464	526.255	1050.5	2	34.63	-3.19836	sp|P00748|FA12_HUMAN	F12	Coagulation factor XII	CFEPQLLR	[1] Methylthio (C)	1.33161	recovery	acute	0.34855		58.0929		193.379	76.2914	371.892	388.077	257.41	204.754	312.514	435.176	418.633	426.905
25	5964	476.251	950.487	2	34.64	5.1936	sp|P08603|CFAH_HUMAN	CFH	Complement factor H	IYKENER		16.0521	acute	recovery	0.597703		181.529		23.7781	0.474968	0	317.271	85.3811	10.6582	1.16046	0	9.45731	4.72865		x
25	2018	673.803	2691.18	4	34.65	11.247	sp|P00747|PLMN_HUMAN	PLG	Plasminogen	TMSGLECQAWDSQSPHAHGYIPSK	[2] Oxidation (M)|[7] Methylthio (C)	1.38531	recovery	acute	0.754725		92.109		1226.03	1626.32	72.6369	1321	1061.5	369.307	2934.59	2309.28	268.837	1289.06				x
25	9481	519.248	1036.48	2	34.68	-4.17723	sp|P0C0L4|CO4A_HUMAN	C4A	Complement C4-A	MRPSTDTIT	[1] Oxidation (M)	1.18168	acute	recovery	0.820717		81.5779		104.38	96.1195	2.86364	35.6786	59.7604	101.462	59.992	19.2796	21.5567	20.4182
25	9663	548.286	1641.84	3	34.7	-20.1096	sp|Q5JSH3|WDR44_HUMAN	WDR44	WD repeat-containing protein 44	GKELSDQATASPIVAR		2.22467	recovery	acute	0.760386		172.862		16.8313	0	32.311	0	12.2856	97.9536	0	2.16054	9.21115	5.68585		x
25	7782	744.546	2974.16	4	34.73	6.2172	sp|P08603|CFAH_HUMAN	CFH	Complement factor H	FVCNSGYKIEGDEEMHCSDDGFWSK	[3] Methylthio (C)|[17] Methylthio (C)	1.52747	recovery	acute	0.379993		98.5703		101.955	161.901	1009.37	1529.6	700.708	289.313	641.073	1897.08	1453.77	1675.43				x
25	4556	509.595	1525.76	3	34.73	1.57389	sp|P0CG39|POTEJ_HUMAN	POTEJ	POTE ankyrin domain family member J	ASLSTFQQMWISK		1.20597	acute	recovery	0.590657		53.7586		316.101	304.815	131.818	130.247	220.745	105.715	95.241	236.238	294.982	265.61
25	4726	599.294	1196.57	2	34.75	1.69673	sp|Q9Y490|TLN1_HUMAN	TLN1	Talin-1	IPEAPAGPPSDF		4.25	acute	recovery	0.378207		89.6292		307.022	474.923	121.719	10.414	228.519	58.6262	59.6219	26.1645	70.6646	48.4145		x
25	3455	449.72	897.425	2	34.76	1.84128	sp|P02656|APOC3_HUMAN	APOC3	Apolipoprotein C-III	DYWSTVK		12.0277	recovery	acute	0.569945		180.999		30.1927	8.92709	25.3843	0	16.126	38.2163	17.5854	0	720.031	360.016		x
25	3803	516.3	1030.59	2	34.77	-5.77069	sp|P13645|K1C10_HUMAN	KRT10	Keratin, type I cytoskeletal 10	VLDELTLTK		2.41798	recovery	acute	0.819206		194.569		5.28695	251.002	9.62603	5.93944	67.9636	1.06577	643.902	10.7783	1.59045	6.18438		x
25	1640	410.52	1228.54	3	34.78	-1.67367	sp|P08603|CFAH_HUMAN	CFH	Complement factor H	HGGLYHENMR	[9] Oxidation (M)	1.19452	acute	recovery	0.783233		88.7569		549.585	2653.34	1660.31	184.353	1261.9	1025.78	1601.24	1068.17	530.442	799.306			x
25	6665	617.237	1232.46	2	34.8	8.99233	sp|P01042|KNG1_HUMAN	KNG1	Kininogen-1	TWQDCEYKD	[5] Methylthio (C)	12.717	acute	recovery	0.0288829		116.466		105.369	57.5139	220.505	18.2419	100.407	0	17.2608	0	14.3213	7.16063		x
25	7002	519.288	1036.56	2	34.8	-28.4205	sp|Q15942|ZYX_HUMAN	ZYX	Zyxin	SPGAPGPLTLK		2.02895	acute	recovery	0.606283		116.254		59.3833	70.0699	0	0	32.3633	11.3168	5.26074	35.7464	11.4791	23.6128		x
25	1210	723.826	1445.64	2	34.82	2.16086	sp|P00751|CFAB_HUMAN	CFB	Complement factor B	KEAGIPEFYDYD		1.54205	acute	recovery	0.0023627		14.1254		4547.9	4213.27	4925.9	5213.66	4725.18	2492.71	2996.26	3498.7	3269.21	3383.95			x
25	178	406.26	810.505	2	34.85	42.2693	sp|Q8N140|EID3_HUMAN	EID3	EP300-interacting inhibitor of differentiation 3	SAPKPRL	[N-term] Carbamyl (N-term)	1.34581	recovery	acute	0.0967217		29.7164		5192.46	4029.15	8022.51	7104.25	6087.09	7650.15	7364.31	8159.05	9594.7	8876.88				x
25	66	415.729	829.443	2	34.87	16.0103	sp|Q9Y4B5|SOGA2_HUMAN	SOGA2	Protein SOGA2	TPVSSPSR		1.06255	acute	recovery	0.714206		59.1753		17359.1	14446.4	9594.98	6713.14	12028.4	18006.2	16062.8	4575.14	6637.05	5606.1			x
25	2043	594.274	1186.53	2	34.88	6.02117	sp|P00451|FA8_HUMAN	F8	Coagulation factor VIII	EDDKVFPGGSH		1.51648	acute	recovery	0.191453		46.8802		608.116	533.258	268.329	561.439	492.786	179.406	485.377	211.235	423.795	317.515
25	241	500.748	1998.96	4	34.88	2.75001	sp|P10909|CLUS_HUMAN	CLU	Clusterin	EPQDTYHYLPFSLPHR		1.1731	recovery	acute	0.271656		21.8712		9760.24	12194	8615.07	9343.02	9978.09	10763.6	15479.1	10800.9	9777.58	10289.3				x
25	5260	465.933	1394.78	3	34.91	-0.359485	sp|Q5TCX8|M3KL4_HUMAN	MLK4	Mitogen-activated protein kinase kinase kinase MLK4	SSNILLLEKIEH		1.63928	recovery	acute	0.110571		38.9651		344.254	438.337	617.218	651.62	512.857	491.844	692.046	1254.33	924.637	1089.49				x
25	9058	708.336	1414.66	2	34.96	-32.1899	sp|Q8NAQ8|YP023_HUMAN		Putative uncharacterized protein FLJ34945	MYSVLQLLKCL	[N-term] Carbamyl (N-term)|[1] Oxidation (M)|[10] Methylthio (C)	1.29369	acute	recovery	0.410093		41.0177		49.4865	98.407	128.075	82.5188	89.6218	100.762	70.5071	31.7725	74.0629	52.9177
25	5141	786.878	1571.74	2	34.97	5.65186	sp|P69905|HBA_HUMAN	HBA1	Hemoglobin subunit alpha	VGAHAGEYGAEALER	[N-term] Carbamyl (N-term)	24.3636	acute	recovery	0.0338407		200		402.667	417.133	7.23395	31.3598	214.598	0	0	35.2326	0	17.6163		x
25	908	634.278	1266.54	2	34.99	-13.5749	sp|P01593|KV101_HUMAN		Ig kappa chain V-I region AG	VTITCQASQDI	[N-term] Carbamyl (N-term)|[5] Methylthio (C)	1.26521	recovery	acute	0.11162		27.2553		1493.74	1362.55	2321	2286.57	1865.96	2303.86	2255.79	2395.32	2488.37	2441.84				x
25	1384	998.828	2993.46	3	35.01	4.74796	sp|P19827|ITIH1_HUMAN	ITIH1	Inter-alpha-trypsin inhibitor heavy chain H1	GMADQDGLKPTIDKPSEDSPPLEMLGPR		1.02949	acute	recovery	0.392095		115.21		76.7407	63.2281	7683.2	9727.93	4387.78	905.983	1892.07	7709.57	6540.72	7125.14			x
25	1127	678.031	2031.07	3	35.03	1.90742	sp|P06396|GELS_HUMAN	GSN	Gelsolin	EPAHLMSLFGGKPMIIYK		1.5521	recovery	acute	0.202548		114.233		70.5993	22.6492	6177.01	6941.32	3302.9	2371.19	3051.43	7385.35	7697.76	7541.56				x
25	7616	556.791	1111.57	2	35.03	-1.9091	sp|P19827|ITIH1_HUMAN	ITIH1	Inter-alpha-trypsin inhibitor heavy chain H1	SPPLEMLGPR	[6] Oxidation (M)	3.20184	acute	recovery	0.322242		155.131		147.058	157.473	5.13114	7.86336	79.3815	81.8472	13.5297	3.79312	0	1.89656		x
25	7717	493.236	984.458	2	35.03	-8.90518	sp|P00450|CERU_HUMAN	CP	Ceruloplasmin	FFEQGTTR		1.84301	recovery	acute	0.660731		81.5395		99.534	78.681	74.5658	54.9903	76.9428	177.721	286.189	80.9839	22.3321	51.658
25	3808	1114.9	2227.78	2	35.04	6.80131	sp|P00751|CFAB_HUMAN	CFB	Complement factor B	TCQEGGSWSGTEPSCQDSFM	[2] Methylthio (C)|[15] Methylthio (C)	1.12928	acute	recovery	0.618773		93.7582		170.967	192.136	1496.91	1817.38	919.347	971.997	449.921	799.613	1034.86	917.238			x
25	615	418.24	834.466	2	35.05	-5.86972	sp|P08603|CFAH_HUMAN	CFH	Complement factor H	VHLVPDR		1.33222	recovery	acute	0.174131		34.2239		1176.56	1179.4	2314.96	1891.64	1640.64	2113.82	1588.71	2630.29	2409.97	2520.13				x
25	824	480.394	2876.32	6	35.09	2.34538	sp|P00450|CERU_HUMAN	CP	Ceruloplasmin	YLMGMGNEIDLHTVHFHGHSFQYK	[3] Oxidation (M)	1.86489	acute	recovery	0.0740226		44.4276		6937.87	7039.84	2833.31	3408.77	5054.95	2947.15	3281.8	2562.24	2051.14	2306.69			x
25	6220	568.782	1135.55	2	35.14	-3.46774	sp|P0C0L5|CO4B_HUMAN	C4B	Complement C4-B	MRPSTDTITV	[1] Oxidation (M)	1.42686	acute	recovery	0.399517		142.08		41.4626	277.546	46.9922	53.0685	104.767	229.055	21.8496	8.06518	34.7313	21.3982
25	693	667.327	1998.96	3	35.17	0.829443	sp|P10909|CLUS_HUMAN	CLU	Clusterin	EPQDTYHYLPFSLPHR		1.22602	recovery	acute	0.231398		25.8634		4823.95	6313.13	4401.31	5027.74	5141.53	5088.99	8643.36	6183.41	5298.73	5741.07				x
25	5572	529.778	1057.54	2	35.24	0.69548	sp|P00734|THRB_HUMAN	F2	Prothrombin	ENLDRDIAL		9.02278	acute	recovery	0.0183327		125.618		148.912	170.038	73.1102	83.6019	118.916	0	3.62547	36.7712	12.3213	24.5462		x
25	7655	504.264	1006.51	2	35.26	0.838377	sp|P00450|CERU_HUMAN	CP	Ceruloplasmin	HYYIGIIE		1.25073	acute	recovery	0.418628		31.5035		29.3648	59.7193	58.2703	67.7147	53.7673	60.9763	40.8513	42.0096	28.1175	35.0635
25	4228	482.552	1444.63	3	35.27	-0.63041	sp|P00747|PLMN_HUMAN	PLG	Plasminogen	APWCHTTNSQVR	[4] Methylthio (C)	1.07766	acute	recovery	0.684725		47.4144		141.963	265.612	286.35	187.018	220.236	326.535	225.933	97.5226	167.466	132.494
25	5771	527.251	1052.49	2	35.28	-24.5408	sp|P0C0L4|CO4A_HUMAN	C4A	Complement C4-A	VDFTLSSER		3.7869	acute	recovery	0.121235		80.9959		159.775	163.42	60.7149	212.025	148.984	77.8747	0	42.3243	37.1682	39.7463		x
25	1774	440.747	879.479	2	35.28	-7.39132	sp|P08603|CFAH_HUMAN	CFH	Complement factor H	YFPVAVGK		1.48378	recovery	acute	0.145262		49.2092		508.671	403.777	1192.19	741.526	711.542	1468.55	848.361	834.307	1071.88	953.094				x
25	1097	570.232	1138.45	2	35.32	0.860217	sp|P04004|VTNC_HUMAN	VTN	Vitronectin	GDVFTMPEDE		1.28761	recovery	acute	0.793842		105.106		540.382	362.626	4410.91	3472.75	2196.67	55.6083	460.176	5376.94	5421.05	5399				x
25	5507	462.228	1383.66	3	35.34	-0.0896043	sp|P05156|CFAI_HUMAN	CFI	Complement factor I	HGNTDSEGIVEVK		2.7294	acute	recovery	0.930665		145.443		5.33677	65.8145	377.486	29.3155	119.488	28.286	28.4374	59.0884	59.301	59.1947		x
25	7981	710.335	1418.65	2	35.43	-9.12487	sp|P51884|LUM_HUMAN	LUM	Lumican	NIPTVNENLENY		2.04604	acute	recovery	0.28391		64.9468		230.254	115.238	38.4555	246.046	157.499	18.4207	76.7678	72.136	140.585	106.361		x
25	1854	1003.5	2004.99	2	35.49	7.14144	sp|P00751|CFAB_HUMAN	CFB	Complement factor B	WSLARPQGSCSLEGVEIK	[10] Methylthio (C)	1.32315	acute	recovery	0.534972		49.879		2586.95	2656.9	875.62	1234.04	1838.38	1315.96	1989.75	1280.07	971.797	1125.93			x
25	505	446.224	890.434	2	35.49	-13.5168	sp|O14775|GBB5_HUMAN	GNB5	Guanine nucleotide-binding protein subunit beta-5	RIVSSSQD		1.09076	recovery	acute	0.981221		46.977		4009.29	3636.96	4175.71	3261.82	3770.95	6638.76	4451.45	2130.27	3232.3	2681.29				x
25	6996	654.664	1960.97	3	35.5	8.47876	sp|P03950|ANGI_HUMAN	ANG	Angiogenin	YTHFLTQHYDAKPQGR		1.3594	recovery	acute	0.80956		75.4914		55.7948	8.10358	145.148	114.793	80.9599	162.049	0	134.12	144.06	139.09
25	8229	814.405	2440.19	3	35.56	11.623	sp|Q15942|ZYX_HUMAN	ZYX	Zyxin	LGHPEALSAGTGSPQPPSFTYAQQ		31.9424	recovery	acute	0.233149		200		9.27588	0	0	0	2.31897	0	181.819	0.72295	113.752	57.2376		x
25	2903	936.777	2807.31	3	35.57	6.71656	sp|P02750|A2GL_HUMAN	LRG1	Leucine-rich alpha-2-glycoprotein	SDHGSSISCQPPAEIPGYLPADTVHLA	[9] Methylthio (C)	1.39314	acute	recovery	0.00252653		11.181		524.279	440.016	576.687	496.465	509.362	379.829	372.069	329.591	381.001	355.296			x
25	3127	436.744	871.473	2	35.57	-4.11568	sp|P00450|CERU_HUMAN	CP	Ceruloplasmin	LLEDNIR		14.5273	recovery	acute	0.151503		183.828		0	0	54.4362	53.2835	26.9299	20.5344	1469.9	36.4331	37.999	37.2161		x
25	1823	486.227	970.439	2	35.57	-0.364088	sp|P10643|CO7_HUMAN	C7	Complement component C7	VFSGDGKDF		1.20542	acute	recovery	0.328062		26.2002		294.801	406.763	521.372	547.534	442.618	434.952	336.635	357.75	339.422	348.586
25	526	539.979	2155.89	4	35.57	2.0088	sp|P27918|PROP_HUMAN	CFP	Properdin	TCNHPVPQHGGPFCAGDATR	[2] Methylthio (C)|[14] Methylthio (C)	1.46726	recovery	acute	0.333137		54.4952		3374.63	3453.4	10254.9	7450.63	6133.38	11630.2	3866.31	8151.69	12349	10250.3				x
25	8010	744.87	1487.73	2	35.59	-20.2812	sp|Q9H1P6|CT085_HUMAN	C20orf85	Uncharacterized protein C20orf85	RMNLVGQDEIWK		1.35011	recovery	acute	0.473966		81.1593		29.6738	31.7448	157.686	185.222	101.081	43.5835	104.353	186.732	211.217	198.974
25	5178	602.279	1803.82	3	35.6	7.2721	sp|P08603|CFAH_HUMAN	CFH	Complement factor H	LGYVTADGETSGSITCGK	[16] Methylthio (C)	1.27069	recovery	acute	0.49299		42.2807		920.28	1001.62	1411.85	2181.82	1378.89	867.838	1569.59	2647.53	1923.65	2285.59				x
25	8776	744.799	1487.58	2	35.66	2.37098	sp|P00751|CFAB_HUMAN	CFB	Complement factor B	WSGQTAICDNGAGY	[8] Methylthio (C)	1.19937	recovery	acute	0.93084		195.593		0	0	245.608	4.15132	62.4399	292.014	0	0	7.54092	3.77046
25	22	548.771	2191.05	4	35.68	2.42301	sp|P08603|CFAH_HUMAN	CFH	Complement factor H	IVSSAMEPDREYHFGQAVR		1.75998	recovery	acute	0.13254		77.9827		27087.1	27578.3	131767	147105	83384.4	102184	142653	175493	166689	171091				x
25	6541	430.225	1287.65	3	35.69	-3.10019	sp|P06396|GELS_HUMAN	GSN	Gelsolin	YLSSHIANVER		2.08343	recovery	acute	0.0446409		54.4103		24.5056	10.7209	49.1727	36.7196	30.2797	48.9101	74.2714	63.1036	66.0574	64.5805		x
25	410	405.189	1212.54	3	35.69	-1.19854	sp|P08603|CFAH_HUMAN	CFH	Complement factor H	HGGLYHENMR		1.30176	acute	recovery	0.341621		162.361		260.928	407.17	15842.4	2008.45	4629.73	3122.58	3511.86	3643.9	3947.71	3795.8			x
25	1348	416.179	830.344	2	35.7	-2.23938	sp|P08603|CFAH_HUMAN	CFH	Complement factor H	FSCKPGF	[3] Methylthio (C)	1.53339	recovery	acute	0.0617733		40.6476		218.464	293.463	535.045	302.123	337.274	516.531	430.883	476.956	644.327	560.642				x
25	8311	561.816	1121.62	2	35.7	-0.946024	sp|P61769|B2MG_HUMAN	B2M	Beta-2-microglobulin	VNHVTLSQPK		1.05272	acute	recovery	0.612074		115.697		24.3021	16.1037	0	80.3317	30.1843	11.5517	7.68912	41.9534	53.4963	47.7249
25	7653	465.933	1394.78	3	35.72	-0.367754	sp|P08603|CFAH_HUMAN	CFH	Complement factor H	SSNLIILEEHLK		1.5584	recovery	acute	0.168123		56.2286		39.3188	27.5972	103.148	78.2733	62.0843	80.7974	65.2286	135.972	105.01	120.491
25	8223	498.581	1492.72	3	35.74	-3.47737	sp|P13645|K1C10_HUMAN	KRT10	Keratin, type I cytoskeletal 10	SQYEQLAEQNRK		2.28379	recovery	acute	0.841067		150.325		12.0153	44.3635	3.31782	28.2215	21.9795	33.5287	161.246	0	6.01193	3.00597		x
25	1636	410.52	1228.54	3	35.75	-1.36952	sp|P08603|CFAH_HUMAN	CFH	Complement factor H	HGGLYHENMR	[9] Oxidation (M)	1.267	recovery	acute	0.997803		168.373		2171.18	79.0872	17.9112	199.845	617.005	1838.29	14.6023	18.5663	1255.52	637.045				x
25	4686	705.859	1409.7	2	35.76	0.244492	sp|P01024|CO3_HUMAN	C3	Complement C3	EGVQKEDIPPADL		1.86256	acute	recovery	0.364598		70.284		600.536	590.366	166.559	124.432	370.473	321.293	205.449	143.474	125.408	134.441
25	2937	409.534	1225.58	3	35.78	14.795	sp|P02671|FIBA_HUMAN	FGA	Fibrinogen alpha chain	HRHPDEAAFF		4.11485	recovery	acute	0.039833		81.496		229.176	282.814	32.7502	60.6263	151.342	712.218	1129.01	251.375	398.385	324.88		x		x
25	5287	810.4	1618.78	2	35.79	2.46499	sp|P00751|CFAB_HUMAN	CFB	Complement factor B	ARPQGSCSLEGVEIK	[7] Methylthio (C)	5.89148	acute	recovery	0.0920533		115.958		243.583	327.277	32.4594	40.6551	160.994	0	58.2097	51.0966	0	25.5483		x
25	5972	1004.16	3009.46	3	35.79	6.63684	sp|P19827|ITIH1_HUMAN	ITIH1	Inter-alpha-trypsin inhibitor heavy chain H1	GMADQDGLKPTIDKPSEDSPPLEMLGPR	[2] Oxidation (M)	2.30903	acute	recovery	0.234428		104.578		422.213	494.988	54.2581	260.187	307.911	17.4029	59.2618	125.041	331.697	228.369		x
25	4408	439.947	1755.76	4	35.79	1.76821	sp|P08185|CBG_HUMAN	SERPINA6	Corticosteroid-binding globulin	MDPNAAYVNMSNHHR		1.59255	acute	recovery	0.589505		115.624		0	0	564.65	524.905	272.389	252.127	5.43325	22.8836	403.712	213.298
25	5597	625.319	1248.62	2	35.87	39.2779	sp|P11277|SPTB1_HUMAN	SPTB	Spectrin beta chain, erythrocytic	WQALLDACAGR	[8] Methylthio (C)	1.19027	recovery	acute	0.859274		86.8514		17.9247	16.3575	69.5183	50.3113	38.528	103.767	38.3825	14.3934	26.8921	20.6428
25	1460	400.661	799.307	2	35.9	-4.37102	sp|P10643|CO7_HUMAN	C7	Complement component C7	SFGGQCR	[6] Methylthio (C)	1.26608	recovery	acute	0.517219		62.5679		1135.16	875.152	2078.62	408.792	1124.43	1936.61	1699.21	1485.46	573.175	1029.32				x
25	3456	438.75	875.485	2	35.91	-1.54836	sp|O95810|SDPR_HUMAN	SDPR	Serum deprivation-response protein	VSPLTFGR		2.46972	acute	recovery	0.931746		116.652		324.869	228.885	5.4415	0	139.799	96.5536	111.754	2.14139	15.9715	9.05643		x
25	7880	455.26	1362.76	3	35.99	1.7629	sp|Q9Y490|TLN1_HUMAN	TLN1	Talin-1	AGFLDLKDFLPK		Infinity	acute	recovery	0.135115		128.695		153.117	316.549	0	0	117.416	0	0	0	0	0		x
25	880	466.691	931.367	2	36.01	-0.741691	sp|P07998|RNAS1_HUMAN	RNASE1	Ribonuclease pancreatic	YPNCAYR	[4] Methylthio (C)	1.20791	recovery	acute	0.349359		30.4897		1163.12	1150.41	2104.02	1444.05	1465.4	2192.86	2064.4	1239.83	1583.21	1411.52				x
25	6952	582.291	1743.85	3	36.05	1.04298	sp|P15169|CBPN_HUMAN	CPN1	Carboxypeptidase N catalytic chain	YGGPNHHLPLPDNWK		4.20374	acute	recovery	0.0688533		123.066		170.644	263.803	110.66	211.581	189.172	0	0.312332	113.897	65.7944	89.8456		x
25	3081	484.05	2415.21	5	36.08	-0.0499667	sp|P04217|A1BG_HUMAN	A1BG	Alpha-1B-glycoprotein	AAPPPPVLMHHGESSQVLHPGNK	[9] Oxidation (M)	8.99879	acute	recovery	0.00674041		60.0898		1197.39	962.543	463.273	283.989	726.8	17.0629	91.6087	134.522	79.8718	107.197		x	x
25	7812	460.922	1379.74	3	36.1	1.95647	sp|P02671|FIBA_HUMAN	FGA	Fibrinogen alpha chain	TVIGPDGHKEVTK		Infinity	acute	recovery	0.355918		200		0	0	0	249.044	62.2609	0	0	0	0	0		x
25	11852	758.052	2271.13	3	36.1	4.97167	sp|P62328|TYB4_HUMAN	TMSB4X	Thymosin beta-4	TETQEKNPLPSKETIEQEK	[N-term] Carbamyl (N-term)	10.132	recovery	acute	0.715004		197.936		0	1.12158	12.9618	0	3.52084	0	141.585	1.10738	0	0.553688		x
25	4058	489.766	977.518	2	36.12	-0.106843	sp|P02748|CO9_HUMAN	C9	Complement component C9	TAGYGINILG		1.03768	acute	recovery	0.860128		22.2495		185.005	152.818	128.063	111.168	144.264	145.688	146.828	119.278	144.306	131.792
25	9216	429.244	1284.71	3	36.12	-3.49533	sp|P19827|ITIH1_HUMAN	ITIH1	Inter-alpha-trypsin inhibitor heavy chain H1	KAAISGENAGLVR		1.57101	recovery	acute	0.909882		79.5036		28.4924	9.79216	1.2074	21.7986	15.3226	35.6947	22.2614	0	38.332	19.166
25	4043	510.277	1527.81	3	36.2	-4.00792	sp|Q05682|CALD1_HUMAN	CALD1	Caldesmon	QQEAALELEELKK		1.0103	acute	recovery	0.637938		117.828		130.008	173.619	0	0	75.9068	0	167.492	70.3949	62.646	66.5204
25	655	574.25	1146.48	2	36.23	0.724129	sp|P05156|CFAI_HUMAN	CFI	Complement factor I	SFPTYCQQK	[6] Methylthio (C)	1.57024	acute	recovery	0.047566		28.1801		3468.56	2456.85	3792.28	2439.51	3039.3	2554.09	2179.09	1305.7	1703.36	1504.53			x
25	1863	521.039	2600.16	5	36.23	-3.46552	sp|P00450|CERU_HUMAN	CP	Ceruloplasmin	MGMGNEIDLHTVHFHGHSFQYK	[3] Oxidation (M)	1.68426	acute	recovery	0.402763		63.7915		1014.74	1151.99	227.934	420.068	703.681	341.928	645.189	471.325	212.756	342.04			x
25	5416	556.269	1110.52	2	36.29	2.22834	sp|P00450|CERU_HUMAN	CP	Ceruloplasmin	MFGNLQGLTM		1.17346	acute	recovery	0.877727		117.168		3.51784	11.7203	171.816	306.402	123.364	0.0160878	40.8702	228.265	151.363	189.814
25	859	724.385	3616.89	5	36.3	-1.06246	sp|P02765|FETUA_HUMAN	AHSG	Alpha-2-HS-glycoprotein	PDAPPSPPLGAPGLPPAGSPPDSHVLLAAPPGHQLHR		1.55702	acute	recovery	0.000465828		11.4485		19786	17519.7	18641.1	20272.7	19054.9	10974.7	14108.8	12485.8	11382.7	11934.3	x		x
25	674	486.223	1940.86	4	36.3	0.912235	sp|P14151|LYAM1_HUMAN	SELL	L-selectin	WTYHYSEKPMNWQR	[10] Oxidation (M)	1.18039	recovery	acute	0.394656		73.5032		4841.29	4860.16	1151.92	1004.35	2964.43	4036.76	4192.98	2959.14	2807.89	2883.51				x
25	3735	452.224	1353.65	3	36.31	-4.9508	sp|P00751|CFAB_HUMAN	CFB	Complement factor B	DAQYAPGYDKVK		1.28866	acute	recovery	0.553327		56.513		288.06	310.098	224.703	697.842	380.176	252.014	304.267	309.728	314.053	311.891
25	10904	870.864	1739.71	2	36.31	0.060329	sp|P02760|AMBP_HUMAN	AMBP	Protein AMBP	EYCGVPGDGDEELLR	[N-term] Carbamyl (N-term)|[3] Methylthio (C)	4.08146	recovery	acute	0.858915		200		50.2425	0	0	0	12.5606	205.063	0	0	0	0		x
25	8869	521.218	1560.63	3	36.33	1.48196	sp|P06396|GELS_HUMAN	GSN	Gelsolin	MAAQHGMDDDGTGQK		183.297	acute	recovery	0.415246		199.463		0.216804	0.537589	0	373.603	93.5894	1.64648	0.192754	0.203124	0	0.101562		x
25	2336	622.799	1243.58	2	36.34	-16.3078	sp|P19823|ITIH2_HUMAN	ITIH2	Inter-alpha-trypsin inhibitor heavy chain H2	LVIENEAGDER		1.43723	recovery	acute	0.0773489		25.9559		624.544	596.271	704.993	913.167	709.744	712.063	918.918	1328.34	1120.94	1224.64				x
25	1304	455.2	908.386	2	36.34	-1.83319	sp|P09871|C1S_HUMAN	C1S	Complement C1s subcomponent	TNFDNDIA		1.16891	acute	recovery	0.433347		41.7511		753.321	864.442	1209.97	755.712	895.86	1119.99	946.824	440.174	558.635	499.405			x
25	1661	485.933	1454.78	3	36.34	-0.296833	sp|P10643|CO7_HUMAN	C7	Complement component C7	LSGNVLSYTFQVK		1.00391	recovery	acute	0.911869		27.2377		633.691	756.022	560.164	675.55	656.357	477.577	905.988	642.623	609.508	626.066				x
25	44	552.769	2207.05	4	36.35	2.23371	sp|P08603|CFAH_HUMAN	CFH	Complement factor H	IVSSAMEPDREYHFGQAVR	[6] Oxidation (M)	1.15806	acute	recovery	0.920416		67.4673		92406.9	108108	25755.8	27933.3	63551	55855.5	70163.6	51451.9	42037.1	46744.5			x
25	3807	815.412	2443.21	3	36.36	1.1538	sp|P13671|CO6_HUMAN	C6	Complement component C6	YNPIPSVQLMGNGFHFLAGEPR		1.27838	acute	recovery	0.8309		85.1532		50.8185	153.073	649.001	663.755	379.162	171.417	227.056	419.299	368.613	393.956
25	282	405.188	1212.54	3	36.37	-1.8017	sp|P08603|CFAH_HUMAN	CFH	Complement factor H	HGGLYHENMR		8.38322	recovery	acute	0.013848		112.045		825.286	680.492	70.5074	3010.28	1146.64	11433.8	5866.41	8221.42	12928.5	10575		x		x
25	10257	624.81	1247.6	2	36.37	0.600574	sp|P08603|CFAH_HUMAN	CFH	Complement factor H	WQSIPLCVEK	[7] Methylthio (C)	1.11426	acute	recovery	0.744935		124.439		0	0	77.1089	138.3	53.8521	10.1122	0	66.0898	117.117	91.6033
25	4727	650.844	1299.67	2	36.4	-1.06777	sp|P02745|C1QA_HUMAN	C1QA	Complement C1q subcomponent subunit A	RNPPMGGNVVIF		1.56894	acute	recovery	0.86892		95.3173		22.6447	76.4456	515.841	501.225	279.039	118.559	123.99	185.064	283.796	234.43
25	2759	419.705	837.396	2	36.49	22.9816	sp|Q9BRX5|PSF3_HUMAN	GINS3	DNA replication complex GINS protein PSF3	YQEGWR		2.28915	recovery	acute	0.672853		113.061		282.927	3.90085	6.14274	214.584	126.889	513.425	10.0534	8.41093	629.98	319.196		x
25	2526	657.843	1313.67	2	36.53	-0.500193	sp|P04004|VTNC_HUMAN	VTN	Vitronectin	RVDTVDPPYPR		1.3926	acute	recovery	0.414645		84.4159		750.321	631.375	2064.66	2283.38	1432.43	321.562	236.371	1850.39	1706.09	1778.24			x
25	11052	424.732	847.448	2	36.54	-7.96189	sp|Q02985|FHR3_HUMAN	CFHR3	Complement factor H-related protein 3	VYVPQSR		2.54127	recovery	acute	0.827882		120.502		11.5335	12.9422	0.380093	0.193368	6.26228	38.5907	25.041	0.0248655	0	0.0124328		x
25	7562	568.809	1135.6	2	36.58	-1.48955	sp|P00747|PLMN_HUMAN	PLG	Plasminogen	MRDVVLFEK		11.0349	acute	recovery	0.407671		200		0	7.98602	166.383	0.526571	43.7239	0	15.8493	0	0	0		x
25	6336	577.281	1152.55	2	36.58	1.22433	sp|P08603|CFAH_HUMAN	CFH	Complement factor H	SLGNVIMVCR	[7] Oxidation (M)|[9] Methylthio (C)	1.13675	acute	recovery	0.74615		37.8847		163.859	157.142	65.6303	104.141	122.693	101.969	93.3391	95.7313	140.694	118.213
25	3885	423.234	844.454	2	36.59	-1.27882	sp|P09871|C1S_HUMAN	C1S	Complement C1s subcomponent	GLISGWGR		10.6465	acute	recovery	0.856862		197.053		9.56743	0	852.863	0	215.608	46.9049	0	0	34.1013	17.0507		x
25	3406	744.545	2974.15	4	36.61	4.81603	sp|P08603|CFAH_HUMAN	CFH	Complement factor H	FVCNSGYKIEGDEEMHCSDDGFWSK	[3] Methylthio (C)|[17] Methylthio (C)	1.71017	recovery	acute	0.179132		109.605		17.4676	49.1113	1084.84	842.243	498.416	820.126	508.978	944.481	1135.92	1040.2				x
25	9226	988.423	1974.83	2	36.62	6.21475	sp|P02765|FETUA_HUMAN	AHSG	Alpha-2-HS-glycoprotein	QPNCDDPETEEAALVAID	[4] Methylthio (C)	1.3055	acute	recovery	0.884483		103.144		92.1978	80.2599	58.459	0	57.7292	1.03114	74.3483	9.62508	91.8754	50.7502
25	1371	491.987	1963.92	4	36.65	2.98041	sp|P01024|CO3_HUMAN	C3	Complement C3	KVFLDCCNYITELRR	[6] Methylthio (C)|[7] Methylthio (C)	1.02221	acute	recovery	0.816809		67.1147		967.109	1306.83	540.529	484.592	824.764	1570.13	373.805	475.83	807.61	641.72			x
25	3590	568.76	1135.5	2	36.68	0.704342	sp|P02656|APOC3_HUMAN	APOC3	Apolipoprotein C-III	LSFMQGYMK	[4] Oxidation (M)|[8] Oxidation (M)	3.44979	recovery	acute	0.0541198		96.1993		229.717	218.551	30.1426	11.3105	122.43	374.462	253.29	576.481	485.204	530.843		x
25	910	631.794	2523.15	4	36.68	2.61227	sp|P00450|CERU_HUMAN	CP	Ceruloplasmin	TYSDHPEKVNKDDEEFIESNK		1.18546	acute	recovery	0.952376		113.388		59.3751	41.0004	4071.71	4669.8	2210.47	2930.17	25.3791	225.851	4277.22	2251.53			x
25	7549	547.751	1093.49	2	36.69	-1.90314	sp|P02671|FIBA_HUMAN	FGA	Fibrinogen alpha chain	ALTDMPQMR	[5] Oxidation (M)|[8] Oxidation (M)	1.43247	acute	recovery	0.948608		85.9957		402.696	416.561	40.4941	80.8556	235.152	220.386	127.874	124.873	183.501	154.187
25	12247	757.856	1513.7	2	36.71	-2.77437	sp|P00736|C1R_HUMAN	C1R	Complement C1r subcomponent	QRPPDLDTSSNAVD		4.17153	acute	recovery	0.821792		200		0	0	70.1182	0	17.5296	0	16.8088	0	0	0		x
25	6652	468.74	935.466	2	36.78	-5.90892	sp|P04004|VTNC_HUMAN	VTN	Vitronectin	EGFNVDKK		1.55947	recovery	acute	0.441979		65.4967		95.496	51.1635	47.9634	179.431	93.5134	100.206	45.2536	180.803	257.061	218.932
25	1068	657.323	1312.63	2	36.8	14.1189	sp|Q8WXG9|GPR98_HUMAN	GPR98	G-protein coupled receptor 98	ITFFPMENQK	[N-term] Carbamyl (N-term)|[6] Oxidation (M)	1.11036	acute	recovery	0.490411		36.2523		1180.67	862.644	826.708	1079.16	987.296	867.39	1351.44	652.771	685.061	668.916			x
25	5159	652.565	2606.23	4	36.8	-1.25773	sp|Q06033|ITIH3_HUMAN	ITIH3	Inter-alpha-trypsin inhibitor heavy chain H3	YHFVTPLTSMVVTKPEDNEDER		1.44009	acute	recovery	0.742786		155.123		41.6996	30.0861	410.112	11.9049	123.451	0	97.7305	110.589	134.578	122.584
25	3302	969.099	2904.28	3	36.82	3.58591	sp|P06396|GELS_HUMAN	GSN	Gelsolin	VPFDAATLHTSTAMAAQHGMDDDGTGQK	[14] Oxidation (M)|[20] Oxidation (M)	7.4834	acute	recovery	0.611119		115.631		2050.42	1902.59	0	0	988.253	141.614	242.273	86.5836	57.7677	72.1757		x	x
25	6922	632.308	2525.2	4	36.87	6.09348	sp|P00450|CERU_HUMAN	CP	Ceruloplasmin	HYYIGIIETTWDYASDHGEKK		3.12111	acute	recovery	0.0290127		54.6058		384.503	428.787	169.251	280.536	315.769	27.4834	105.595	161.377	110.233	135.805		x
25	719	475.25	948.485	2	36.88	-0.311075	sp|Q14624|ITIH4_HUMAN	ITIH4	Inter-alpha-trypsin inhibitor heavy chain H4	MNFRPGVL	[1] Oxidation (M)	2.38562	acute	recovery	0.391277		85.9168		7936.59	6348.21	1338.09	886.635	4127.38	2613.85	2055.09	959.535	1291.95	1125.74		x	x
25	5644	819.388	1636.76	2	36.88	1.84709	sp|P02671|FIBA_HUMAN	FGA	Fibrinogen alpha chain	ESSSHHPGIAEFPSR		1.62522	recovery	acute	0.464215		98.3416		172.767	97.7695	0	61.4344	82.9928	162.309	311.262	41.7205	24.2353	32.9779
25	11576	606.3	1815.88	3	36.91	0.601569	sp|P01034|CYTC_HUMAN	CST3	Cystatin-C	LVGGPMDASVEEEGVRR	[6] Oxidation (M)	246.24	recovery	acute	0.277284		198.69		0	5.58114	0	1.63861	1.80494	4.44043	1769.06	4.29639	0	2.1482		x
25	3585	1048.97	2095.94	2	36.93	2.8834	sp|P00751|CFAB_HUMAN	CFB	Complement factor B	TETIEGVDAEDGHGPGEQQK		2.4943	acute	recovery	0.926335		70.8385		947.082	643.007	8.55287	1053.2	662.961	135.002	321.436	411.454	195.269	303.362		x	x
25	9169	788.396	1574.78	2	37.02	-1.6275	sp|Q9NQ38|ISK5_HUMAN	SPINK5	Serine protease inhibitor Kazal-type 5	FFQSLDGIMFINK	[9] Oxidation (M)	1.0044	acute	recovery	0.989519		61.3338		157.316	142.161	24.4234	89.933	103.458	105.559	179.108	102.938	24.4176	63.6778
25	9363	512.581	1534.72	3	37.07	2.46643	sp|P02675|FIBB_HUMAN	FGB	Fibrinogen beta chain	AHYGGFTVQNEANK		5.97602	acute	recovery	0.405077		200		45.2494	51.9127	0	0	24.2905	0	0	16.2587	0	8.12933		x
25	3682	1051	2099.99	2	37.08	4.51778	sp|P10643|CO7_HUMAN	C7	Complement component C7	LIDQYGTHYLQSGSLGGEY		2.98379	acute	recovery	0.0124233		53.9929		562.079	666.852	670.676	766.186	666.448	74.488	176.76	330.951	311.225	321.088		x	x
25	8352	666.974	1997.9	3	37.09	-18.1149	sp|Q6MZM0|HPHL1_HUMAN	HEPHL1	Hephaestin-like protein 1	LVFNENESWYLDDNIK		1.15738	acute	recovery	0.576133		51.2284		157.609	229.987	390.257	314.381	273.058	98.0062	171.457	328.121	346.132	337.126
25	1939	690.315	1378.62	2	37.12	2.54885	sp|P00450|CERU_HUMAN	CP	Ceruloplasmin	VYPGEQYTYML	[10] Oxidation (M)	5.16678	acute	recovery	0.107669		90.9926		2767.14	3176.46	313.288	410.261	1666.79	493.846	492.688	168.823	135.031	151.927		x	x
25	1423	524.782	1047.55	2	37.13	-0.739245	sp|P68871|HBB_HUMAN	HBB	Hemoglobin subunit beta	VVYPWTQR		127.672	acute	recovery	0.289239		174.094		4298.15	3690.48	2.35815	0	1997.75	56.264	6.3259	0	0	0		x	x
25	6923	625.63	1873.87	3	37.17	1.89522	sp|P01008|ANT3_HUMAN	SERPINC1	Antithrombin-III	ATEDEGSEQKIPEATNR		2.12189	acute	recovery	0.798031		71.6883		162.851	131.305	0	212.406	126.641	37.854	51.3723	74.6855	74.82	74.7527		x
25	7405	980.455	2938.34	3	37.19	0.961452	sp|P08603|CFAH_HUMAN	CFH	Complement factor H	CGPPPPIDNGDITSFPLSVYAPASSVEY	[1] Methylthio (C)	1.52852	acute	recovery	0.0716551		41.0428		346.747	356.707	280.944	293.883	319.57	321.832	113.007	202.557	198.889	200.723
25	4304	511.253	1020.49	2	37.27	-0.143734	sp|P0C0L4|CO4A_HUMAN	C4A	Complement C4-A	MRPSTDTIT		1.18064	recovery	acute	0.55091		72.1571		108.227	147.267	468.731	586.987	327.803	632.702	365.142	176.955	373.262	275.109
25	697	744.324	1486.63	2	37.27	0.170456	sp|P08603|CFAH_HUMAN	CFH	Complement factor H	CTLKPCDYPDIK	[1] Methylthio (C)|[6] Methylthio (C)	1.03736	recovery	acute	0.883805		45.2047		3482.56	5130.09	5938.34	6009.39	5140.1	5605.13	2044.91	5837.52	7840.89	6839.2				x
25	2640	711.358	1420.7	2	37.28	2.06581	sp|P01031|CO5_HUMAN	C5	Complement C5	QLPGGQNPVSYVY		1.4914	acute	recovery	0.0142922		16.9942		505.95	663.313	615.721	489.337	568.58	288.218	426.513	424.48	385.75	405.115			x
25	604	523.284	1044.55	2	37.28	-3.39167	sp|Q8TDY2|RBCC1_HUMAN	RB1CC1	RB1-inducible coiled-coil protein 1	AKSPAIDSTR		1.68258	recovery	acute	0.157193		48.4727		5785.89	3803.36	8309.34	6380.05	6069.66	17012.9	8597.42	5251.3	9988.98	7620.14				x
25	11095	811.862	1621.71	2	37.29	9.28791	sp|Q8NBJ4|GOLM1_HUMAN	GOLM1	Golgi membrane protein 1	FSYDLSQCINQMK	[8] Methylthio (C)	1.07966	acute	recovery	0.661385		118.041		0	11.6562	44.2403	40.3246	24.0553	0	0	51.2462	37.8751	44.5607
25	4253	471.254	940.494	2	37.29	-5.87056	sp|P02765|FETUA_HUMAN	AHSG	Alpha-2-HS-glycoprotein	PPGHQLHR		1.16366	acute	recovery	0.78655		92.5003		288.519	197.29	59.392	750.736	323.984	224.992	221.728	208.559	458.395	333.477
25	1396	503.469	2512.31	5	37.33	3.04016	sp|P04217|A1BG_HUMAN	A1BG	Alpha-1B-glycoprotein	LAAPPPPVLMHHGESSQVLHPGNK		1.85546	acute	recovery	0.443132		82.8729		450.704	421.83	2635.68	2671.7	1544.98	204.441	300.199	1455.88	1370.14	1413.01			x
25	2491	580.626	1738.86	3	37.34	1.57195	sp|P07358|CO8B_HUMAN	C8B	Complement component C8 beta chain	KPYNVESYTPQTQGK		3.90133	acute	recovery	0.871967		153.371		1291.12	1142.84	0.08658	76.8681	627.728	68.0538	14.295	529.535	31.7192	280.627		x	x
25	9513	868.087	2601.24	3	37.37	6.4402	sp|P08603|CFAH_HUMAN	CFH	Complement factor H	NTEILTGSWSDQTYPEGTQAIYK		1.4247	recovery	acute	0.430745		54.0083		20.0378	30.8235	45.2401	41.8708	34.4931	22.2539	36.0942	54.5751	83.6461	69.1106
25	8780	401.221	800.427	2	37.37	-1.0849	sp|P04196|HRG_HUMAN	HRG	Histidine-rich glycoprotein	LDLESPK		12.1519	acute	recovery	0.797221		200		0	0	132.206	0	33.0514	9.8254	1.05401	0	0	0		x
25	1048	721.048	2880.16	4	37.39	5.18013	sp|P02751|FINC_HUMAN	FN1	Fibronectin	GFNCESKPEAEETCFDKYTGNTYR	[4] Methylthio (C)|[14] Methylthio (C)	1.12176	recovery	acute	0.690794		80.8788		952.346	1243.53	2915.7	338.576	1362.54	1910.69	1556.81	2181.23	465.03	1323.13				x
25	7573	969.154	2904.44	3	37.41	0.293234	sp|P09871|C1S_HUMAN	C1S	Complement C1s subcomponent	VLTAAHVVEGNREPTMYVGSTSVQTSR	[16] Oxidation (M)	16.6124	acute	recovery	0.404197		200		518.242	2.29601	4.3032	0	131.21	31.5934	0	0	0	0		x
25	8152	401.221	800.428	2	37.42	-0.176983	sp|P04196|HRG_HUMAN	HRG	Histidine-rich glycoprotein	LDLESPK		1.73129	acute	recovery	0.555803		196.682		0	0	1.46986	116.151	29.4053	0.428818	4.2883	48.4134	14.8079	31.6106
25	8518	967.461	2899.36	3	37.45	6.37243	sp|P08603|CFAH_HUMAN	CFH	Complement factor H	RPCGHPGDTPFGTFTLTGGNVFEYGVK	[3] Methylthio (C)	1.22568	recovery	acute	0.640186		42.3722		1216.58	1342.36	769.256	1289.82	1154.5	630.793	1548.49	2082.42	1398.51	1740.47				x
25	4673	671.369	670.362	1	37.46	-4.77486	sp|P08603|CFAH_HUMAN	CFH	Complement factor H	DGPAIAK		1.24781	recovery	acute	0.243989		36.9497		200.142	169.95	360.922	353.358	271.093	299.498	313.403	324.007	416.186	370.096
25	9730	669.018	2004.03	3	37.51	2.30988	sp|P02765|FETUA_HUMAN	AHSG	Alpha-2-HS-glycoprotein	TVVQPSVGAAAGPVVPPCPGR	[18] Methylthio (C)	1.16942	recovery	acute	0.443563		28.0754		595.202	455.902	359.259	376.96	446.831	516.722	364.629	718.84	489.945	604.392				x
25	892	615.294	1228.57	2	37.53	-1.45403	sp|P17936|IBP3_HUMAN	IGFBP3	Insulin-like growth factor-binding protein 3	EMEDTLNHLK		4.02035	recovery	acute	0.000127039		24.5335		316.014	274.014	476.566	397.969	366.141	1353.59	1965.94	1323.51	1245.01	1284.26	x	x		x
25	9870	626.285	1250.56	2	37.55	10.8618	sp|P08603|CFAH_HUMAN	CFH	Complement factor H	DGWSAQPTCIK	[9] Methylthio (C)	1.54442	recovery	acute	0.13201		40.9931		117.665	61.8993	109.584	71.9478	90.2739	118.656	98.6992	224.107	116.221	170.164
25	6391	553.595	1657.76	3	37.55	0.498056	sp|P09871|C1S_HUMAN	C1S	Complement C1s subcomponent	EPTMYVGSTSVQTSR	[4] Oxidation (M)	1.45495	acute	recovery	0.343426		120.345		284.078	269.9	176.094	53.725	195.949	88.6528	374.777	47.8773	27.4045	37.6409
25	11904	545.235	2176.91	4	37.56	-0.959143	sp|P10451|OSTP_HUMAN	SPP1	Osteopontin	DSYETSQLDDQSAETHSHK		31.5105	acute	recovery	0.486809		200		0.0915191	0	45.9986	0	11.5225	0	1.46269	0	0	0		x
25	3977	493.251	984.487	2	37.56	-8.18224	sp|Q8NDC4|MORN4_HUMAN	MORN4	MORN repeat-containing protein 4	MTLTKGSFT		2.18009	acute	recovery	0.513327		62.0668		13.0854	176.43	192.109	142.352	130.994	51.3335	27.9746	80.6278	80.4107	80.5192		x
25	1486	435.221	1736.85	4	37.58	-0.0504687	sp|P00450|CERU_HUMAN	CP	Ceruloplasmin	LHTVHFHGHSFQYK		1.70678	acute	recovery	0.267352		66.2453		1351.33	1531.48	1198.17	1322.59	1350.89	957.628	12.2904	1130.23	1065.8	1098.01			x
25	5042	465.933	1394.78	3	37.6	-0.846392	sp|P08603|CFAH_HUMAN	CFH	Complement factor H	SSNLIILEEHLK		1.79043	recovery	acute	0.101264		46.5198		228.968	264.957	621.114	422.222	384.315	350.551	758.583	926.836	716.386	821.611				x
25	12084	636.625	1906.85	3	37.6	0.722705	sp|P05155|IC1_HUMAN	SERPING1	Plasma protease C1 inhibitor	TSSSSQDPESLQDRGEGK		93.2683	acute	recovery	0.436659		200		0	0	82.9351	0	20.7338	0	0	0	0.889211	0.444605		x
25	6744	677.594	2029.76	3	37.62	6.07736	sp|P08603|CFAH_HUMAN	CFH	Complement factor H	IEGDEEMHCSDDGFWSK	[9] Methylthio (C)	2.05782	recovery	acute	0.206485		78.6544		42.0854	63.8388	266.007	286.311	164.561	125.052	190.768	510.993	527.73	519.361		x
25	9229	574.745	1147.48	2	37.64	13.2184	sp|P08603|CFAH_HUMAN	CFH	Complement factor H	NMGYEYSER		1.41144	recovery	acute	0.328947		179.744		2.13625	6.84282	180.625	5.90699	48.8778	91.8252	130.191	49.1677	4.7677	26.9677
25	3275	643.836	1285.66	2	37.71	1.1798	sp|P02748|CO9_HUMAN	C9	Complement component C9	ISEGLPALEFPN		1.03138	recovery	acute	0.851112		18.9048		645.397	719.937	565.32	685.144	653.95	523.427	679.763	834.843	659.858	747.351				x
25	2756	490.707	979.4	2	37.72	15.3227	sp|P13671|CO6_HUMAN	C6	Complement component C6	QGDVECQR	[6] Methylthio (C)	2.14597	recovery	acute	0.196457		84.0122		219.64	205.234	4.93035	463.024	223.207	656.809	290.473	389.521	579.182	484.352		x
25	3097	898.441	2692.3	3	37.75	4.92556	sp|P09871|C1S_HUMAN	C1S	Complement C1s subcomponent	TAAHVVEGNREPTMYVGSTSVQTSR	[14] Oxidation (M)	5.36872	acute	recovery	0.409883		107.009		2684.92	2482.08	64.9837	136.345	1342.08	309.871	476.005	157.108	56.9424	107.025		x	x
25	1675	537.777	1073.54	2	37.79	-3.41909	sp|Q06033|ITIH3_HUMAN	ITIH3	Inter-alpha-trypsin inhibitor heavy chain H3	FAHNVVTMR		2.37586	recovery	acute	0.0743916		106.133		583.884	360.052	119.308	1856.84	730.02	1623.73	2404.37	1084.97	1824.66	1454.81		x		x
25	2406	919.44	918.433	1	37.8	2.7349	sp|P08603|CFAH_HUMAN	CFH	Complement factor H	PQCVAIDK	[3] Methylthio (C)	1.04016	recovery	acute	0.890751		43.041		720.31	889.795	987.278	1032.2	907.396	826.255	429.788	1165.99	1353.3	1259.64				x
25	2388	622.653	1864.94	3	37.81	0.19344	sp|Q03591|FHR1_HUMAN	CFHR1	Complement factor H-related protein 1	INHGILYDEEKYKPF		1.1803	recovery	acute	0.926322		80.5567		413.71	287.629	292.97	119.428	278.434	450.888	643.104	87.234	133.319	110.277
25	8158	491.819	981.624	2	37.82	1.76761	sp|O14960|LECT2_HUMAN	LECT2	Leukocyte cell-derived chemotaxin-2	LGTLLPLQK		8.56359	recovery	acute	0.132918		200		0	0	0	14.3562	3.58905	0	49.1631	52.6456	21.1319	36.8887		x
25	12012	561.817	1121.62	2	37.84	-0.71483	sp|P61769|B2MG_HUMAN	B2M	Beta-2-microglobulin	VNHVTLSQPK		414.127	acute	recovery	0.19927		200		0	3.23923	59.8002	0	15.7599	0	0.152222	0	0	0		x
25	4076	526.268	1050.52	2	37.84	-1.2517	sp|P00751|CFAB_HUMAN	CFB	Complement factor B	ALFVSEEEK		2.12402	acute	recovery	0.326638		75.9015		41.0475	319.943	245.561	441.506	262.014	0	167.935	217.485	108.01	162.747		x
25	5164	532.791	1063.57	2	37.86	0.405704	sp|P08603|CFAH_HUMAN	CFH	Complement factor H	IIYKENER		3.83887	acute	recovery	0.565593		180.177		39.9907	0.56815	0.230903	493.299	133.522	78.7497	14.1826	19.3217	26.8725	23.0971		x
25	3562	562.28	1122.55	2	37.86	-0.34696	sp|Q14624|ITIH4_HUMAN	ITIH4	Inter-alpha-trypsin inhibitor heavy chain H4	NVHSGSTFFK		1.1544	acute	recovery	0.967198		60.3263		338.549	322.247	38.1733	435.503	283.618	328.854	74.2152	264.021	315.646	289.833
25	3269	401.166	800.318	2	37.87	-14.9582	sp|A1Z1Q3|MACD2_HUMAN	MACROD2	O-acetyl-ADP-ribose deacetylase MACROD2	GGEVTDHS		1.66416	acute	recovery	0.592292		195.691		5.02545	6.45962	1.05565	762.83	193.843	15.7236	12.3572	15.393	422.45	218.922
25	1811	569.284	1136.55	2	37.88	6.02496	sp|Q9Y6R7|FCGBP_HUMAN	FCGBP	IgGFc-binding protein	NTGREEFLTA		1.45603	acute	recovery	0.00410083		15.0937		722.356	736.683	835.688	828.112	780.71	458.755	474.923	593.712	617.376	605.544			x
25	2070	501.215	1000.41	2	37.91	0.0447099	sp|P00747|PLMN_HUMAN	PLG	Plasminogen	WEYCNLK	[4] Methylthio (C)	1.46851	acute	recovery	0.152642		33.4981		1413.05	1195.87	986.151	664.432	1064.88	973.648	581.886	461.332	883.699	672.516			x
25	722	588.829	1175.64	2	37.92	-2.14156	sp|P08603|CFAH_HUMAN	CFH	Complement factor H	RPYFPVAVGK	[N-term] Carbamyl (N-term)	1.35048	recovery	acute	0.0370397		19.4492		2637.97	2698.41	2950.21	2993.71	2820.07	2831.85	3786.6	3996.84	4618.55	4307.69				x
25	2154	516.278	2576.35	5	37.94	-1.71905	sp|P06396|GELS_HUMAN	GSN	Gelsolin	QVLGPKPALPAGTEDTAKEDAANRK		1.13928	recovery	acute	0.777483		75.3511		491.764	8.255	721.524	620.497	460.51	448.34	0	765.138	885.125	825.132				x
25	2025	733.641	2197.9	3	38	5.46525	sp|P08603|CFAH_HUMAN	CFH	Complement factor H	GDAVCTESGWRPLPSCEEK	[N-term] Carbamyl (N-term)|[5] Methylthio (C)|[16] Methylthio (C)	1.17962	recovery	acute	0.240992		21.3956		1017.87	994.254	1190.38	926.831	1032.33	1304.09	996.945	1021.95	1548.06	1285				x
25	1267	460.881	1379.62	3	38.09	-0.0885628	sp|P00734|THRB_HUMAN	F2	Prothrombin	YNWRENLDRD		1.29679	acute	recovery	0.434142		46.1788		854.613	1338.69	712.558	476.259	845.529	531.816	885.097	909.283	281.867	595.575			x
25	3136	701.002	2099.98	3	38.1	2.35041	sp|P10643|CO7_HUMAN	C7	Complement component C7	LIDQYGTHYLQSGSLGGEY		2.66545	acute	recovery	0.00797489		38.7777		352.562	494.763	604.012	416.275	466.903	81.887	169.223	234.324	215.242	224.783		x
25	3958	422.213	1684.82	4	38.11	-1.57121	sp|Q14515|SPRL1_HUMAN	SPARCL1	SPARC-like protein 1	TGLEAISNHKETEEK		2.01858	recovery	acute	0.0849654		67.9049		83.7316	110.469	24.8432	193.397	103.11	249.78	177.925	163.853	240.985	202.419		x
25	5045	447.298	892.582	2	38.11	-3.75862	sp|P09871|C1S_HUMAN	C1S	Complement C1s subcomponent	LPVAPLRK		4.44254	acute	recovery	0.844536		92.9625		130.556	126.585	0	330.426	146.892	33.8956	20.1524	19.9949	58.2164	39.1057		x
25	7193	418.569	1252.69	3	38.13	-2.50194	sp|P80108|PHLD_HUMAN	GPLD1	Phosphatidylinositol-glycan-specific phospholipase D	LTVTLHQGGATR		1.14581	acute	recovery	0.706867		70.1104		47.7224	37.3914	0	32.4115	29.3813	12.3689	8.94914	35.2259	46.0255	40.6257
25	363	576.277	2876.35	5	38.14	11.37	sp|P00450|CERU_HUMAN	CP	Ceruloplasmin	YLMGMGNEIDLHTVHFHGHSFQYK	[3] Oxidation (M)	1.44143	acute	recovery	0.118093		31.7286		24464.1	25372.4	14229.1	14153.3	19554.7	16071.6	15172.7	11779.8	11240.8	11510.3			x
25	5167	406.542	1216.6	3	38.17	-3.80534	sp|P36955|PEDF_HUMAN	SERPINF1	Pigment epithelium-derived factor	ISSPDIHGTYK		1.4546	recovery	acute	0.377618		79.4782		109.061	46.5148	0	80.8436	59.1049	142.119	40.4852	43.6008	117.69	80.6456
25	1536	504.268	1509.78	3	38.2	13.2033	sp|P09341|GROA_HUMAN	CXCL1	Growth-regulated alpha protein	GPHCAQTEVIATLK	[N-term] Carbamyl (N-term)	1.70828	recovery	acute	0.15463		49.0144		442.43	340.217	707.956	618.877	527.37	1452.15	1063.15	553.973	534.311	544.142				x
25	8205	495.742	1978.94	4	38.24	1.28713	sp|P01042|KNG1_HUMAN	KNG1	Kininogen-1	GHGLGHGHEQQHGLGHGHK		17.7213	recovery	acute	0.805417		199.999		0	0.027826	0.113921	203.219	50.8403	0	0.0109174	0.00812272	3603.81	1801.91		x		x
25	879	763.879	1525.74	2	38.3	1.27571	sp|P00450|CERU_HUMAN	CP	Ceruloplasmin	SVPPSASHVAPTETF		1.68685	acute	recovery	0.00135139		12.7923		6011.54	6285.21	4633.6	5797.59	5681.99	2780.85	3665.29	3590.23	3437.19	3513.71			x
25	3810	515.252	1542.73	3	38.33	1.31196	sp|Q9Y490|TLN1_HUMAN	TLN1	Talin-1	DDILNGSHPVSFDK		207.989	acute	recovery	0.205383		150.97		345.042	232.734	0	0	144.444	0	2.21617	0	0.561742	0.280871		x
25	3437	497.735	993.456	2	38.38	0.366674	sp|P01008|ANT3_HUMAN	SERPINC1	Antithrombin-III	TSDQIHFF		4.18136	acute	recovery	0.00800492		66.23		604.474	492.906	553.924	290.86	485.541	48.9004	51.1064	193.541	170.933	182.237		x
25	5885	433.89	1298.65	3	38.39	-1.09289	sp|P24821|TENA_HUMAN	TNC	Tenascin	AVYDKFSVGDAK		1.05409	recovery	acute	0.863298		58.9049		40.3382	55.6136	27.2614	50.3655	43.3947	27.8205	62.423	74.4486	18.2748	46.3617
25	1114	742.339	2223.99	3	38.39	7.1704	sp|P07357|CO8A_HUMAN	C8A	Complement component C8 alpha chain	FINDYGTHYITSGSMGGIYE		1.29065	acute	recovery	0.866135		65.9489		841.586	789.983	3105.96	2828.01	1891.38	1533.72	1320.45	1269.73	1737.9	1503.82			x
25	11015	504.265	1006.52	2	38.4	2.60879	sp|P00450|CERU_HUMAN	CP	Ceruloplasmin	HYYIGIIE		1.056	acute	recovery	0.500928		83.6609		17.0451	29.3095	24.1275	23.8865	23.5921	28.1936	46.239	7.71251	7.21916	7.46584
25	2289	419.704	837.393	2	38.41	-5.70003	sp|P08603|CFAH_HUMAN	CFH	Complement factor H	YKENER		1.5866	recovery	acute	0.199289		96.0281		80.2642	358.688	851.524	155.665	361.535	386.477	658.215	833.956	415.797	624.877				x
25	107	475.756	949.497	2	38.42	-1.14839	sp|P08603|CFAH_HUMAN	CFH	Complement factor H	DVHLVPDR		1.49551	recovery	acute	0.00408173		17.8273		8521.4	8668.77	12275.5	10692.9	10039.6	14489.1	15427.5	14207.2	15933.6	15070.4				x
25	7316	651.34	1300.67	2	38.42	-36.7354	sp|O00391|QSOX1_HUMAN	QSOX1	Sulfhydryl oxidase 1	IILDFPAAGSAAR		2.20719	acute	recovery	0.0538134		71.8898		135.503	100.14	129.823	121.987	121.863	68.625	104.546	32.3206	15.356	23.8383		x
25	2676	504.262	1509.76	3	38.47	2.0052	sp|P09341|GROA_HUMAN	CXCL1	Growth-regulated alpha protein	GPHCAQTEVIATLK	[N-term] Carbamyl (N-term)	1.53665	recovery	acute	0.176557		62.0118		797.073	622.6	2341.15	2352.05	1528.22	2057.5	3259.69	1736.77	2339.37	2038.07				x
25	11528	599.801	1197.59	2	38.5	-0.586734	sp|Q8NBP7|PCSK9_HUMAN	PCSK9	Proprotein convertase subtilisin/kexin type 9	TVWSAHSGPTR		1.8265	recovery	acute	0.335267		86.1316		18.4231	13.8015	0	5.8526	9.51932	13.2156	4.04737	28.8794	23.4056	26.1425
25	2961	922.943	1843.87	2	38.51	6.14055	sp|P22692|IBP4_HUMAN	IGFBP4	Insulin-like growth factor-binding protein 4	THEDLYIIPIPNCDR	[13] Methylthio (C)	1.28827	recovery	acute	0.149229		23.3288		804.913	824.28	576.59	641.557	711.835	665.498	936.147	1185.99	880.524	1033.26				x
25	658	421.674	841.334	2	38.52	-1.44089	sp|P08603|CFAH_HUMAN	CFH	Complement factor H	LEYPTCA	[6] Methylthio (C)	1.11462	acute	recovery	0.399372		67.1382		2117.51	1612.77	2323.4	1520.39	1893.52	2369.27	2074.52	0	2351.41	1175.71			x
25	9813	711.312	1420.61	2	38.52	-5.8887	sp|Q9Y5C1|ANGL3_HUMAN	ANGPTL3	Angiopoietin-related protein 3	MLIHPTDSESFE	[1] Oxidation (M)	4.60028	acute	recovery	0.430753		200		20.1025	38.3634	0	0	14.6165	12.7092	0	0	0	0		x
25	6825	602.277	1803.81	3	38.53	4.00669	sp|P08603|CFAH_HUMAN	CFH	Complement factor H	LGYVTADGETSGSITCGK	[16] Methylthio (C)	1.33789	recovery	acute	0.90191		77.6768		115.126	185.292	265.563	391.81	239.447	60.1179	206.246	639.729	375.324	507.527
25	10269	462.248	922.482	2	38.54	-5.63373	sp|P02671|FIBA_HUMAN	FGA	Fibrinogen alpha chain	TVIGPDGHK		1.21471	recovery	acute	0.626552		69.4492		23.1201	79.2037	38.3789	18.4225	39.7813	35.7817	91.4555	43.9692	22.0853	33.0272
25	2774	479.224	956.434	2	38.55	6.64161	sp|P19823|ITIH2_HUMAN	ITIH2	Inter-alpha-trypsin inhibitor heavy chain H2	MLADAPPQD		1.23025	recovery	acute	0.35298		42.9029		471.249	389.813	985.283	856.859	675.801	653.517	1133.28	834.341	704.486	769.413				x
25	10495	519.758	1037.5	2	38.58	38.4623	sp|P07492|GRP_HUMAN	GRP	Gastrin-releasing peptide	TGESSSVSER		4.28537	acute	recovery	0.884179		156.358		2.55169	19.1024	0.259216	105.451	31.841	12.0311	10.2918	4.44576	2.95209	3.69892		x
25	9479	625.632	1873.87	3	38.59	5.05781	sp|P01008|ANT3_HUMAN	SERPINC1	Antithrombin-III	ATEDEGSEQKIPEATNR		Infinity	acute	recovery	0.163073		195.997		1.42445	0	204.305	1.69355	51.8558	0	0	0	0	0		x
25	3796	439.545	1315.61	3	38.62	-1.9814	sp|P10643|CO7_HUMAN	C7	Complement component C7	SYTSHTNEIHK		1.25552	acute	recovery	0.856319		93.3098		129.916	636.821	965.016	82.6949	453.612	194.835	537.686	508.724	203.931	356.327
25	7471	766.718	2297.13	3	38.63	2.08877	sp|P80723|BASP1_HUMAN	BASP1	Brain acid soluble protein 1	AEPPKAPEQEQAAPGPAAGGEAPK		1.58212	recovery	acute	0.285249		95.9142		67.5566	48.7782	0	156.673	68.252	82.6341	78.0648	153.542	117.691	135.616
25	5536	770.88	1539.75	2	38.63	0.159127	sp|P04278|SHBG_HUMAN	SHBG	Sex hormone-binding globulin	LFLGALPGEDSSTSF		1.05152	recovery	acute	0.713207		24.3279		212.936	318.614	396.944	344.913	318.352	279.562	349.8	292.067	417.585	354.826
25	5108	592.778	1183.54	2	38.63	-17.8518	sp|P10643|CO7_HUMAN	C7	Complement component C7	GYNELTGQFR		1.63858	recovery	acute	0.738482		67.4659		37.4359	122.715	41.3984	49.7487	62.8246	0	124.061	137.546	150.165	143.855
25	3645	736.345	1470.68	2	38.71	1.2094	sp|P08603|CFAH_HUMAN	CFH	Complement factor H	YLIQEGEEITCK	[11] Methylthio (C)	1.43125	acute	recovery	0.36365		45.916		774.599	697.554	418.213	246.766	534.283	540.584	277.746	263.031	411.838	337.434			x
25	6198	794.875	1587.74	2	38.73	3.02631	sp|P01034|CYTC_HUMAN	CST3	Cystatin-C	GGPMDASVEEEGVRR		1.07441	recovery	acute	0.745112		75.2452		31.5743	34.2738	154.269	157.709	94.4565	36.7094	97.4057	187.549	84.2755	135.912
25	8399	504.259	1509.76	3	38.75	-3.73552	sp|P09341|GROA_HUMAN	CXCL1	Growth-regulated alpha protein	GPHCAQTEVIATLK	[N-term] Carbamyl (N-term)	5.78749	recovery	acute	0.118965		96.9919		4.29295	7.13515	20.3193	2.02443	8.44297	57.0792	99.0644	35.7335	3.57715	19.6553		x
25	6940	471.254	940.494	2	38.76	-5.79435	sp|P02765|FETUA_HUMAN	AHSG	Alpha-2-HS-glycoprotein	PPGHQLHR		1.70373	recovery	acute	0.0553039		32.4208		90.1601	137.904	67.5059	136.866	108.109	187.992	118.297	187.597	242.868	215.232
25	11666	429.755	857.495	2	38.76	-1.78213	sp|P01042|KNG1_HUMAN	KNG1	Kininogen-1	AVDAALKK	[N-term] Carbamyl (N-term)	Infinity	recovery	acute	0.122786		117.385		0	0	0	0	0	0.130387	0	12.4664	17.219	14.8427		x
25	6677	449.552	1345.63	3	38.77	-1.559	sp|P04406|G3P_HUMAN	GAPDH	Glyceraldehyde-3-phosphate dehydrogenase	VVDLMAHMASKE	[8] Oxidation (M)	12.8378	acute	recovery	0.0694209		101.278		263.406	256.516	21.367	12.8096	138.525	16.6039	1.86992	7.75073	16.937	12.3439		x
25	8260	604.258	1206.5	2	38.77	5.9102	sp|P00450|CERU_HUMAN	CP	Ceruloplasmin	WDYASDHGEK		3.39789	acute	recovery	0.821978		171.432		10.8767	33.1941	375.966	1.84677	105.471	31.8288	40.6129	50.8913	0.827393	25.8593		x
25	2921	537.775	1073.54	2	38.82	-7.35375	sp|Q06033|ITIH3_HUMAN	ITIH3	Inter-alpha-trypsin inhibitor heavy chain H3	FAHNVVTMR		4.91496	acute	recovery	0.729655		178.977		27.7222	32.9053	1764.3	91.1553	479.02	113.7	22.5433	64.9998	188.604	126.802		x
25	2666	520.509	2078.01	4	38.9	-1.83674	sp|P48740|MASP1_HUMAN	MASP1	Mannan-binding lectin serine protease 1	YGVYSYIHHNKDWIQR		1.11089	recovery	acute	0.990115		81.5469		186.449	516.397	171.765	270.577	286.297	203.158	700.637	240.717	127.671	184.194
25	8203	689.317	1376.62	2	38.92	-2.62361	sp|P22626|ROA2_HUMAN	HNRNPA2B1	Heterogeneous nuclear ribonucleoproteins A2/B1	GGGGNFGPGPGSNFR		32.4744	acute	recovery	0.281149		200		142.266	140.587	0	0	70.7132	0	8.71002	0	0	0		x
25	3862	439.546	1315.61	3	38.92	-0.715175	sp|P10643|CO7_HUMAN	C7	Complement component C7	SYTSHTNEIHK		1.60693	recovery	acute	0.724992		134.812		534.115	34.2543	1.33771	155.38	181.272	604.423	21.3093	7.5099	531.921	269.715
25	3315	633.293	3161.43	5	38.94	3.78454	sp|P00747|PLMN_HUMAN	PLG	Plasminogen	TMSGLECQAWDSQSPHAHGYIPSKFPNK	[7] Methylthio (C)	1.42325	acute	recovery	0.927311		91.2301		182.808	163.17	1470.64	1478.77	823.847	597.423	859.769	576.26	281.943	429.102			x
25	5765	729.895	1457.77	2	38.96	0.502635	sp|P02747|C1QC_HUMAN	C1QC	Complement C1q subcomponent subunit C	QTHQPPAPNSLIR		2.68942	acute	recovery	0.183853		70.3364		237.045	194.886	234.83	325.33	248.023	96.7419	0	124.858	147.287	136.072		x
25	2848	506.282	1010.55	2	38.96	-2.08422	sp|P00751|CFAB_HUMAN	CFB	Complement factor B	SNPGIPIGTR		1.34493	acute	recovery	0.355554		89.7965		165.939	260.492	559.765	301.302	321.874	482.108	0	131.938	343.252	237.595
25	297	540.773	1079.53	2	38.97	-17.0835	sp|Q63HK5|TSH3_HUMAN	TSHZ3	Teashirt homolog 3	AAAYVSEELK		1.94416	acute	recovery	0.00555635		30.9718		5553.68	5732.28	6760.67	6051.68	6024.57	2442.2	2117.48	4035.8	3799.74	3917.77			x
25	3182	492.751	983.487	2	38.97	0.0625277	sp|P12259|FA5_HUMAN	F5	Coagulation factor V	RWEYFIA		1.72597	recovery	acute	0.0472829		44.1332		130.557	136.495	239.329	321.858	207.06	285.13	420.263	418.053	306.071	362.062
25	8892	804.703	2411.09	3	38.97	6.39543	sp|P07358|CO8B_HUMAN	C8B	Complement component C8 beta chain	KCQHEMDQYWGIGSLASGINL	[2] Methylthio (C)|[6] Oxidation (M)	5.97413	acute	recovery	0.424585		107.232		194.44	250.409	4.89026	15.494	116.308	24.8512	19.8585	16.9852	16.1798	16.5825		x
25	3350	871.184	3480.71	4	38.98	4.8543	sp|P25311|ZA2G_HUMAN	AZGP1	Zinc-alpha-2-glycoprotein	YYYDGKDYIEFNKEIPAWVPFDPAAQITK		2.70353	acute	recovery	0.169424		119.474		641.728	594.47	460.242	1032.39	682.208	0	100.046	682.623	226.688	454.656		x	x
25	11661	667.32	1998.94	3	39	1.82776	sp|P07998|RNAS1_HUMAN	RNASE1	Ribonuclease pancreatic	HIIVACEGSPYVPVHFDA	[6] Methylthio (C)	Infinity	acute	recovery	0.000324106		76.102		27.6398	55.7551	22.3071	5.00993	27.678	0	0	0	0	0	x	x
25	162	710.298	2127.87	3	39.04	4.24284	sp|P08603|CFAH_HUMAN	CFH	Complement factor H	ECDTDGWTNDIPICEVVK	[2] Methylthio (C)|[14] Methylthio (C)	1.23221	recovery	acute	0.349667		30.4195		22077.4	24404.8	31574.1	33238.8	27823.8	28816.1	22999.3	38873.7	46449.4	42661.6				x
25	2677	446.886	1337.64	3	39.05	-0.573275	sp|P08603|CFAH_HUMAN	CFH	Complement factor H	TLKPCDYPDIK	[5] Methylthio (C)	1.02683	recovery	acute	0.699526		46.9922		146.311	187.468	383.815	400.701	279.574	299.637	220.101	312.482	316.079	314.28
25	7939	500.604	1498.79	3	39.06	-5.61327	sp|P62328|TYB4_HUMAN	TMSB4X	Thymosin beta-4	KTETQEKNPLPSK		1.80815	recovery	acute	0.134674		89.0697		77.9249	236.672	78.2542	22.237	103.772	181.734	265.332	179.656	123.818	151.737
25	9803	525.186	1048.36	2	39.06	-5.86354	sp|P17936|IBP3_HUMAN	IGFBP3	Insulin-like growth factor-binding protein 3	GFCWCVDK	[3] Methylthio (C)|[5] Methylthio (C)	4.81895	recovery	acute	0.533298		156.184		12.0765	0	17.4025	0	7.36975	117.332	22.427	0	2.29837	1.14919		x
25	2204	738.036	2211.08	3	39.06	-2.67491	sp|P13645|K1C10_HUMAN	KRT10	Keratin, type I cytoskeletal 10	SKELTTEIDNNIEQISSYK		1.21272	recovery	acute	0.722602		52.4072		666.507	730.008	696.959	419.072	628.137	863.512	1278.48	383.654	521.359	452.507				x
25	2671	582.934	1745.78	3	39.07	2.20732	sp|P02452|CO1A1_HUMAN	COL1A1	Collagen alpha-1(I) chain	YHDRDVWKPEPCR	[12] Methylthio (C)	2.89568	recovery	acute	0.0354395		51.3441		260.24	147.454	543.845	451.048	350.647	868.647	464.38	1012.89	1715.53	1364.21		x		x
25	10389	601.823	1201.63	2	39.07	0.303882	sp|P02760|AMBP_HUMAN	AMBP	Protein AMBP	TVAACNLPIVR	[5] Methylthio (C)	2.16542	acute	recovery	0.156066		95.9156		40.2482	39.332	25.2523	24.173	32.2514	0	5.39971	25.8887	28.287	27.0878		x
25	916	561.754	1121.49	2	39.07	3.93866	sp|P04196|HRG_HUMAN	HRG	Histidine-rich glycoprotein	HPNVFGFCR	[8] Methylthio (C)	1.2743	acute	recovery	0.455977		189.498		104.208	164.016	155.5	10333.4	2689.27	696.338	662.139	6613.23	469.862	3541.55			x
25	1884	638.361	1274.71	2	39.07	-1.23097	sp|P06396|GELS_HUMAN	GSN	Gelsolin	HVVPNEVVVQR		1.27926	acute	recovery	0.547681		79.5218		816.435	1323.09	0	1884.12	1005.91	237.841	540.387	1485.12	881.934	1183.53			x
25	4537	400.238	798.462	2	39.1	59.9478	sp|Q14140|SRTD2_HUMAN	SERTAD2	SERTA domain-containing protein 2	LYNHRP		1.42215	recovery	acute	0.357872		52.7019		169.753	139.145	33.3939	193.24	133.883	295.064	111.478	132.609	222.459	177.534
25	9817	601.823	1201.63	2	39.14	0.0594344	sp|P02760|AMBP_HUMAN	AMBP	Protein AMBP	TVAACNLPIVR	[5] Methylthio (C)	1.48355	acute	recovery	0.235968		61.2086		91.8781	64.9436	93.5051	89.9281	85.0637	52.3524	11.3692	71.4361	94.1947	82.8154
25	825	495.605	1483.79	3	39.14	0.25452	sp|P06396|GELS_HUMAN	GSN	Gelsolin	MSLFGGKPMIIYK		1.23709	recovery	acute	0.286694		109.667		168.23	187.865	5684.88	6634.24	3168.8	2290.51	2367.48	5817.18	5205.24	5511.21				x
25	11709	596.275	1190.54	2	39.14	-0.00869379	sp|P10643|CO7_HUMAN	C7	Complement component C7	FSGDGKDFYR		2.0827	acute	recovery	0.47574		98.5384		34.0521	13.7762	1.489	7.88438	14.3004	2.37871	11.811	12.2096	1.0658	6.6377		x
25	3218	506.885	1517.63	3	39.15	5.31475	sp|Q99969|RARR2_HUMAN	RARRES2	Retinoic acid receptor responder protein 2	EAEEHQETQCLR	[10] Methylthio (C)	1.42062	recovery	acute	0.324992		69.88		740.924	447.778	13.6298	604.833	451.791	784.053	698.305	522.307	562.622	542.465				x
25	1501	686.844	1371.67	2	39.17	3.38984	sp|P08603|CFAH_HUMAN	CFH	Complement factor H	HFGLSPDLPICK	[11] Methylthio (C)	1.08087	acute	recovery	0.749155		32.8321		1322.91	2585.19	1866.03	1370.94	1786.27	1578.1	1031.86	2080.5	1920.01	2000.26			x
25	10782	506.771	1011.53	2	39.21	-9.50084	sp|P02765|FETUA_HUMAN	AHSG	Alpha-2-HS-glycoprotein	APPGHQLHR		1.76483	recovery	acute	0.223468		71.5548		22.8102	7.56467	2.92021	18.4302	12.9313	29.8203	20.9086	9.28605	31.2712	20.2786
25	7772	423.205	844.396	2	39.22	3.368	sp|P0C0L4|CO4A_HUMAN	C4A	Complement C4-A	PCPVLDR	[2] Methylthio (C)	3.59746	acute	recovery	0.874833		200		0	0	69.1638	0	17.2909	10.0807	0	0	9.14503	4.57252		x
25	2789	963.768	2888.28	3	39.24	4.42455	sp|P06396|GELS_HUMAN	GSN	Gelsolin	VPFDAATLHTSTAMAAQHGMDDDGTGQK	[14] Oxidation (M)	1.02741	acute	recovery	0.83956		16.5935		818.695	730.64	563.816	621.893	683.761	663.826	715.869	712.153	570.239	641.196			x
25	8905	577.773	1153.53	2	39.26	18.8388	sp|P01042|KNG1_HUMAN	KNG1	Kininogen-1	AATGECTATVGK	[6] Methylthio (C)	1.59142	acute	recovery	0.321924		64.8196		136.407	376.835	93.0056	170.305	194.138	74.3284	199.762	163.256	50.6153	106.935
25	10406	687.347	2059.02	3	39.31	-2.4894	sp|Q06033|ITIH3_HUMAN	ITIH3	Inter-alpha-trypsin inhibitor heavy chain H3	IVIMLTDGDANVGESRPEK	[4] Oxidation (M)	54.6972	acute	recovery	0.234794		200		120.42	100.524	0	0	55.2358	0	4.03939	0	0	0		x
25	2731	456.743	911.471	2	39.33	-0.157673	sp|P08603|CFAH_HUMAN	CFH	Complement factor H	PVTAPENGK		1.58838	recovery	acute	0.00208305		16.8124		158.413	141.198	208.147	167.822	168.895	248.87	250.008	290.243	283.96	287.102
25	366	669.336	2004.99	3	39.34	5.59061	sp|P00751|CFAB_HUMAN	CFB	Complement factor B	WSLARPQGSCSLEGVEIK	[10] Methylthio (C)	1.10757	acute	recovery	0.756388		38.3864		12758.4	12359.9	6517.83	6087.32	9430.87	10879.6	10918.5	6212.23	6049.41	6130.82			x
25	4851	585.332	1168.65	2	39.39	0.89694	sp|P33151|CADH5_HUMAN	CDH5	Cadherin-5	YLLKGEYVGK		1.13327	acute	recovery	0.542337		63.7569		88.1757	115.34	86.6762	181.612	117.951	38.6835	59.9874	181.134	136.517	158.825
25	280	504.232	1509.67	3	39.4	-0.0532876	sp|P00747|PLMN_HUMAN	PLG	Plasminogen	EQQCVIMAENRK	[4] Methylthio (C)|[7] Oxidation (M)	1.82309	acute	recovery	0.436339		74.2359		19369.2	15084.7	4044.99	3860.16	10589.8	7451.68	6538.76	4695.12	4549.18	4622.15			x
25	3558	456.235	910.456	2	39.41	-6.7815	sp|P0C0L5|CO4B_HUMAN	C4B	Complement C4-B	VENSHGLR		2.00347	recovery	acute	0.158246		124.228		64.9987	64.298	3.89975	320.02	113.304	354.669	219.419	148.619	185.3	166.959		x
25	3387	536.219	1070.42	2	39.41	0.800728	sp|P08603|CFAH_HUMAN	CFH	Complement factor H	SCDIPVFMN	[2] Methylthio (C)	1.8388	recovery	acute	0.169088		116.299		0	6.11883	188.172	272.891	116.796	159.226	171.084	247.335	281.409	264.372
25	11561	873.961	1745.91	2	39.44	5.11602	sp|P04114|APOB_HUMAN	APOB	Apolipoprotein B-100	IEGNLIFDPNNYLPK		55.5341	recovery	acute	0.12796		185.878		2.63511	3.94128	0	0	1.6441	11.2677	345.792	7.31167	0.842531	4.0771		x
25	9754	462.249	922.484	2	39.46	-3.08731	sp|P02671|FIBA_HUMAN	FGA	Fibrinogen alpha chain	TVIGPDGHK		1.06014	acute	recovery	0.921469		167.778		95.1561	0.152977	0.166586	13.5002	27.244	66.5657	0.106494	0.334038	35.7874	18.0607
25	949	510.759	1019.5	2	39.48	-0.408237	sp|P02671|FIBA_HUMAN	FGA	Fibrinogen alpha chain	DFLAEGGGVR		1.55919	acute	recovery	0.165854		59.4275		1193.42	1079.12	1928.57	1800.37	1500.37	1446.59	1468.13	453.337	481.037	467.187			x
25	1058	514.262	1026.51	2	39.49	-4.7126	sp|P02748|CO9_HUMAN	C9	Complement component C9	YINEFSVR		1.17921	acute	recovery	0.200319		22.9377		1422.96	1217.04	1456.5	1188.78	1321.32	1457.32	1141.36	840.822	1042.57	941.694			x
25	4824	537.727	1073.44	2	39.5	1.80897	sp|P13671|CO6_HUMAN	C6	Complement component C6	ECNNPAPQR	[2] Methylthio (C)	1.73412	acute	recovery	0.882104		123.388		58.4635	109.533	642.055	92.5241	225.644	139.621	146.328	136.391	98.1406	117.266
25	212	677.593	2029.76	3	39.54	4.41444	sp|P08603|CFAH_HUMAN	CFH	Complement factor H	IEGDEEMHCSDDGFWSK	[9] Methylthio (C)	1.58461	recovery	acute	0.0712433		45.7413		15716.4	14801.6	37645.3	30965.5	24782.2	36204.8	33913.2	41933.9	45028.6	43481.2				x
25	1850	747.668	2239.98	3	39.55	3.54695	sp|P07357|CO8A_HUMAN	C8A	Complement component C8 alpha chain	FINDYGTHYITSGSMGGIYE	[15] Oxidation (M)	2.22464	acute	recovery	0.207087		69.6645		3112.9	3431.73	785.595	847.02	2044.31	1295.17	1125.8	589.123	665.658	627.391		x	x
25	403	526.906	1577.7	3	39.59	1.95791	sp|Q03591|FHR1_HUMAN	CFHR1	Complement factor H-related protein 1	LQNNENNISCVER	[10] Methylthio (C)	1.10011	recovery	acute	0.766921		35.2898		3246.14	3412.6	4827.93	4295.52	3945.55	4980.94	6202.83	2969.27	3209.05	3089.16				x
25	9467	452.21	1353.61	3	39.59	-6.88652	sp|P60709|ACTB_HUMAN	ACTB	Actin, cytoplasmic 1	DSYVGDEAQSKR		2.26894	acute	recovery	0.909738		138.397		104.197	1.1031	27.3666	5.55743	34.556	24.3927	16.2926	5.69399	14.5407	10.1174		x
25	8477	509.237	1016.46	2	39.65	1.91272	sp|P26927|HGFL_HUMAN	MST1	Hepatocyte growth factor-like protein	AAFCYQIR	[4] Methylthio (C)	Infinity	acute	recovery	0.355918		200		0	113.316	0	0	28.3289	0	0	0	0	0		x
25	12238	782.396	1562.78	2	39.72	-1.95145	sp|P10586|PTPRF_HUMAN	PTPRF	Receptor-type tyrosine-protein phosphatase F	IVTTTGAVPGRPTMM	[14] Oxidation (M)|[15] Oxidation (M)	Infinity	acute	recovery	0.151455		153.239		21.2626	5.03763	0	0	6.57505	0	0	0	0	0		x
25	6400	833.41	2497.21	3	39.72	6.32812	sp|P08603|CFAH_HUMAN	CFH	Complement factor H	GHPGDTPFGTFTLTGGNVFEYGVK		1.19458	recovery	acute	0.210342		24.2251		315.385	460.192	501.012	585.145	465.434	539.411	490.094	564.392	630.1	597.246				x
25	685	445.247	888.479	2	39.77	-3.17002	sp|P13671|CO6_HUMAN	C6	Complement component C6	GFVVAGPSR		1.253	recovery	acute	0.771157		72.7961		796.891	2006.42	2350.91	1375.6	1632.46	4197.44	866.809	1277.98	1839.68	1558.83				x
25	696	573.264	1716.77	3	39.78	2.0526	sp|P25311|ZA2G_HUMAN	AZGP1	Zinc-alpha-2-glycoprotein	YYYDGKDYIEFNK		1.83994	acute	recovery	0.00611838		27.7214		4904.52	5722.91	5219.76	4853.43	5175.16	1823.37	2606.14	3619.7	3201.5	3410.6			x
25	10645	518.726	2070.87	4	39.82	3.81052	sp|P02671|FIBA_HUMAN	FGA	Fibrinogen alpha chain	MADEAGSEADHEGTHSTKR	[N-term] Carbamyl (N-term)	3.31209	recovery	acute	0.4983		104.718		10.4796	6.01519	0	6.47038	5.7413	37.3942	35.0879	1.94403	1.63669	1.79036		x
25	9775	758.382	2272.12	3	39.87	2.88812	sp|P09972|ALDOC_HUMAN	ALDOC	Fructose-bisphosphate aldolase C	GVVPLAGTDGETTTQGLDGLSER		2.86675	acute	recovery	0.973157		116.735		179.791	139.492	0	0.77647	80.0149	66.9512	21.6012	0	23.0932	11.5466		x
25	5064	468.247	1401.72	3	39.92	-4.85191	sp|P00450|CERU_HUMAN	CP	Ceruloplasmin	AETGDKVYVHLK	[N-term] Carbamyl (N-term)	1.30175	acute	recovery	0.191742		27.4464		161.424	199.935	252.539	306.489	230.097	174.857	220.623	138.037	173.522	155.78
25	323	584.288	1166.56	2	39.94	0.657674	sp|P04217|A1BG_HUMAN	A1BG	Alpha-1B-glycoprotein	FQSPAGTEALF		1.0592	acute	recovery	0.806595		62.6006		17817.3	19697.2	5139.63	6108.56	12190.7	12941.8	13747	11403.3	7945.02	9674.16			x
25	11758	677.978	2030.91	3	39.95	2.39484	sp|P00450|CERU_HUMAN	CP	Ceruloplasmin	KNNEGTYYSPNYNPQSR		1.16012	recovery	acute	0.307539		200		0	0	0	26.7453	6.68634	17.57	6.21677	0.581179	6.65987	3.62053
25	6130	536.252	2140.98	4	39.95	-1.88572	sp|P08603|CFAH_HUMAN	CFH	Complement factor H	TDCLSLPSFENAIPMGEKK	[3] Methylthio (C)|[15] Oxidation (M)	3.67178	acute	recovery	0.347769		98.5889		329.521	328.554	31.5786	20.4301	177.521	8.38261	78.5047	65.2016	41.3007	53.2512		x
25	3908	553.788	1105.56	2	39.95	1.68972	sp|P00747|PLMN_HUMAN	PLG	Plasminogen	VTWIEGVMR	[8] Oxidation (M)	19.266	acute	recovery	0.733958		116.343		617.125	518.225	0	0	283.838	26.2806	12.7726	0	19.8771	9.93857		x
25	2108	468.578	1402.71	3	40.01	-0.840287	sp|P00450|CERU_HUMAN	CP	Ceruloplasmin	FLDKGEFYIGSK		3.18175	acute	recovery	0.0014454		33.539		748.861	969.883	755.704	554.811	757.315	236.81	140.245	239.249	335.77	287.51		x	x
25	2080	436.543	1306.61	3	40.01	0.733587	sp|P02751|FINC_HUMAN	FN1	Fibronectin	GEWTCKPIAEK	[5] Methylthio (C)	1.23762	recovery	acute	0.765641		60.1003		470.965	499.684	1172.64	572.929	679.053	1501.56	705.274	284.479	870.314	577.396				x
25	130	575.549	2298.17	4	40.08	2.60858	sp|P00450|CERU_HUMAN	CP	Ceruloplasmin	KLISVDTEHSNIYLQNGPDR		1.56332	acute	recovery	0.00147365		12.6204		53059.1	54055.6	43839.8	45218.9	49043.3	31125.2	37037.7	28951.9	28370.7	28661.3			x
25	11705	408.161	814.308	2	40.08	-3.20503	sp|P08603|CFAH_HUMAN	CFH	Complement factor H	TCEGGFR	[2] Methylthio (C)	Infinity	recovery	acute	0.145786		152.249		0	0	0	0	0	9.43917	0	38.6777	0	19.3388		x
25	478	506.583	1516.73	3	40.09	-1.30094	sp|P02671|FIBA_HUMAN	FGA	Fibrinogen alpha chain	MELERPGGNEITR	[1] Oxidation (M)	2.80272	acute	recovery	0.635076		105.208		11769.3	8335.63	436.552	824.514	5341.49	3504.11	2490.66	775.688	852.83	814.259		x	x
25	1907	446.198	890.381	2	40.12	8.12551	sp|P0C0L4|CO4A_HUMAN	C4A	Complement C4-A	VQQPDCR	[6] Methylthio (C)	1.72946	recovery	acute	0.0499771		43.6264		344.252	284.273	737.38	612.447	494.588	1043.95	790.82	656.606	930.11	793.358				x
25	6390	583.307	1164.6	2	40.14	-2.20097	sp|P10643|CO7_HUMAN	C7	Complement component C7	SYQLLVVENT		2.38237	acute	recovery	0.15915		126.033		67.3205	64.3171	92.3722	11.235	58.8112	0	64.6426	0	34.1013	17.0506		x
25	257	550.755	1099.49	2	40.15	0.372851	sp|P08603|CFAH_HUMAN	CFH	Complement factor H	WSHPPSCIK	[7] Methylthio (C)	1.45063	recovery	acute	0.0331333		26.3107		10100.9	9456.52	15989.5	14938.5	12621.3	16920	17218.4	17905.5	21191.7	19548.6				x
25	789	619.605	1855.79	3	40.15	2.86554	sp|P08603|CFAH_HUMAN	CFH	Complement factor H	SCDNPYIPNGDYSPLR	[2] Methylthio (C)	1.51728	recovery	acute	0.059267		38.5343		3154.62	2877.89	6248.53	5743.87	4506.23	6098.31	6847	7289.31	7114.15	7201.73				x
25	6276	797.403	1592.79	2	40.18	-8.53275	sp|P02790|HEMO_HUMAN	HPX	Hemopexin	EVGTPHGIILDSVDAA		2.74765	acute	recovery	0.0468223		70.9658		202.979	249.042	291.586	314.078	264.421	63.2876	17.3627	166.875	137.416	152.145		x
25	8875	1003.01	2004.01	2	40.18	7.75503	sp|P02760|AMBP_HUMAN	AMBP	Protein AMBP	VVAQGVGIPEDSIFTMADR		3.37584	recovery	acute	0.897006		117.657		13.7418	7.00224	110.896	124.393	64.0081	0	5.54336	506.483	352.299	429.391		x
25	6044	735.835	1469.66	2	40.26	-8.54944	sp|P08603|CFAH_HUMAN	CFH	Complement factor H	CFEGFGIDGPAIAK	[1] Methylthio (C)	1.12881	recovery	acute	0.429029		22.1286		240.5	259.913	272.21	157.945	232.642	247.107	206.833	280.895	315.599	298.247
25	9749	1036.48	2070.94	2	40.28	9.61407	sp|P13645|K1C10_HUMAN	KRT10	Keratin, type I cytoskeletal 10	AETECQNTEYQQLLDIK	[5] Methylthio (C)	1.48662	recovery	acute	0.86793		191.788		6.12736	152.78	0	3.38136	40.5721	7.51072	233.751	0	0	0
25	623	410.531	1228.57	3	40.29	-3.89723	sp|P17936|IBP3_HUMAN	IGFBP3	Insulin-like growth factor-binding protein 3	EMEDTLNHLK		4.63495	recovery	acute	0.000482055		37.0531		446.03	371.552	701.179	316.676	458.859	2325.51	2948.53	1623.27	1609.86	1616.56	x	x		x
25	10854	702.39	1402.77	2	40.33	6.1915	sp|O95810|SDPR_HUMAN	SDPR	Serum deprivation-response protein	PVQPAVLQVHQTS		11.265	recovery	acute	0.0107388		200		14.6148	0	0	0	3.6537	54.667	73.753	15.5529	20.663	18.1079		x
25	6707	732.345	2925.35	4	40.33	13.6217	sp|P08603|CFAH_HUMAN	CFH	Complement factor H	SPPEISHGVVAHMSDSYQYGEEVTYK	[13] Oxidation (M)	1.84774	acute	recovery	0.18182		107.405		244.727	272.147	195.812	80.6163	198.326	6.78846	12.5503	234.153	175.845	204.999
25	10779	494.764	987.514	2	40.37	-9.69896	sp|P05156|CFAI_HUMAN	CFI	Complement factor I	QEDLVEKK		1.06038	acute	recovery	0.684312		79.3816		25.5407	19.8936	4.28096	53.2864	25.7504	32.4474	26.0672	15.1241	23.4976	19.3108
25	6590	662.29	1983.85	3	40.38	-0.512753	sp|P02751|FINC_HUMAN	FN1	Fibronectin	IGDQWDKQHDMGHMMR		2.5476	acute	recovery	0.513199		200		0	0	145.538	156.071	75.4022	0	0	0	118.389	59.1947		x
25	10567	677.593	2029.76	3	40.41	3.29538	sp|P08603|CFAH_HUMAN	CFH	Complement factor H	IEGDEEMHCSDDGFWSK	[9] Methylthio (C)	1.59435	recovery	acute	0.241657		106.139		4.19583	1.1812	63.0047	63.7204	33.0255	49.2934	21.1969	47.7351	92.3915	70.0633
25	5286	485.73	969.445	2	40.42	-2.80161	sp|P10909|CLUS_HUMAN	CLU	Clusterin	FMETVAEK	[2] Oxidation (M)	2.01572	acute	recovery	0.827513		90.1745		203.2	169.553	7.24793	42.7136	105.679	92.2813	51.9799	33.976	31.4722	32.7241		x
25	11838	1005.48	2008.95	2	40.43	5.76948	sp|P08603|CFAH_HUMAN	CFH	Complement factor H	DTSCVNPPTVQNAYIVSR	[4] Methylthio (C)	7.3865	recovery	acute	0.708893		200		5.81562	0	0	0	1.45391	0	0	42.9571	0	21.4786		x
25	7601	968.466	1934.92	2	40.45	24.951	sp|P09871|C1S_HUMAN	C1S	Complement C1s subcomponent	FYAAGLVSWGPQCGTYGL	[13] Methylthio (C)	2.39634	acute	recovery	0.0778635		72.823		94.9871	146.099	68.6602	96.2632	101.502	7.29044	46.3036	81.6337	34.2016	57.9176		x
25	11496	898.42	1794.83	2	40.45	10.8202	sp|Q8NBP7|PCSK9_HUMAN	PCSK9	Proprotein convertase subtilisin/kexin type 9	YRADEYQPPDGGSLVE		Infinity	acute	recovery	0.135072		121.223		20.1288	31.8822	0	0	13.0028	0	0	0	0	0		x
25	7197	647.231	1292.45	2	40.46	0.888413	sp|P09871|C1S_HUMAN	C1S	Complement C1s subcomponent	GMDSCKGDSGGAF	[2] Oxidation (M)|[5] Methylthio (C)	Infinity	acute	recovery	0.0429091		111.632		212.875	180.373	0	8.12272	100.343	0	0	0	0	0		x
25	5433	968.776	2903.31	3	40.49	10.2542	sp|Q86TH1|ATL2_HUMAN	ADAMTSL2	ADAMTS-like protein 2	MLSPGFDSSVYSDLCEAAEAVRPEER	[15] Methylthio (C)	1.40221	recovery	acute	0.473397		59.169		84.5975	140.452	234.569	349.106	202.181	122.776	184.592	500.192	326.44	413.316
25	7828	535.012	2136.02	4	40.51	7.36724	sp|P04217|A1BG_HUMAN	A1BG	Alpha-1B-glycoprotein	IFFHLNAVALGDGGHYTCR	[18] Methylthio (C)	6.71546	acute	recovery	0.262803		139.026		126.314	73.6029	110.628	0	77.6363	0	12.1587	0	34.0846	17.0423		x
25	4830	444.545	1330.61	3	40.58	-1.97028	sp|P00450|CERU_HUMAN	CP	Ceruloplasmin	EYTDASFTNRK		1.16794	acute	recovery	0.544397		120.698		1.93805	133.361	0	217.804	88.2758	159.357	10.5854	10.9491	121.439	66.1939
25	649	482.739	963.464	2	40.58	-2.35359	sp|P08185|CBG_HUMAN	SERPINA6	Corticosteroid-binding globulin	GLASANVDFA		1.04943	acute	recovery	0.693434		17.2807		3018.69	3456.94	4277.46	3068.84	3455.48	3811.53	3640.87	2538.99	3179.5	2859.25			x
25	753	719.03	2154.07	3	40.61	2.14649	sp|P00450|CERU_HUMAN	CP	Ceruloplasmin	NLASRPYTFHSHGITYYK		1.81985	acute	recovery	0.00639567		22.5526		8332.88	8447.37	6370.26	9084.85	8058.84	2969.41	5208.44	4879.16	4656.23	4767.7			x
25	2053	469.206	936.398	2	40.61	0.472919	sp|P10643|CO7_HUMAN	C7	Complement component C7	YDYSAYR		2.26832	acute	recovery	0.121265		58.968		824.7	685.602	1645.27	1260.51	1104.02	667.745	67.5791	533.918	677.61	605.764		x	x
25	4972	586.259	1755.75	3	40.62	-1.66937	sp|P08185|CBG_HUMAN	SERPINA6	Corticosteroid-binding globulin	MDPNAAYVNMSNHHR		1.7022	acute	recovery	0.454317		90.1282		21.8541	125.134	377.85	430.965	238.951	161.751	0.0899638	97.8196	301.849	199.834
25	4477	782.017	2343.03	3	40.63	2.7704	sp|P06396|GELS_HUMAN	GSN	Gelsolin	ATLHTSTAMAAQHGMDDDGTGQK		2.08162	recovery	acute	0.0646551		191.854		8.82937	2.27234	18.1574	926.284	238.886	261.101	402.277	707.36	618.335	662.848		x
25	496	463.722	925.43	2	40.64	-50.5993	sp|P25311|ZA2G_HUMAN	AZGP1	Zinc-alpha-2-glycoprotein	IDVHWTR		1.40379	recovery	acute	0.158966		38.1076		2045.71	1868.82	4148.65	3352.08	2853.81	4905.29	2842.5	3577.27	4699.62	4138.44				x
25	7303	465.932	1394.77	3	40.66	-1.92561	sp|P08603|CFAH_HUMAN	CFH	Complement factor H	SSNLIILEEHLK		1.09988	recovery	acute	0.719559		45.1708		188.788	185.467	395.879	449.377	304.878	177.195	308.647	435.258	420.218	427.738
25	184	662.827	1323.64	2	40.67	0.429801	sp|P00751|CFAB_HUMAN	CFB	Complement factor B	IVLDPSGSMNIY	[9] Oxidation (M)	2.48775	acute	recovery	0.24956		78.2603		37227.3	39089.7	7132.99	7560.48	22752.6	11575.3	10115.6	8140.34	6752.18	7446.26		x	x
25	6051	415.98	1659.89	4	40.67	-2.39648	sp|P25311|ZA2G_HUMAN	AZGP1	Zinc-alpha-2-glycoprotein	PPSVVVTSHQAPGEKK		2.01189	acute	recovery	0.392802		64.1347		116.025	77.4418	17.9864	156.698	92.0377	53.1406	48.5201	39.0898	42.2372	40.6635		x
25	648	720.088	2876.32	4	40.71	2.17102	sp|P00450|CERU_HUMAN	CP	Ceruloplasmin	YLMGMGNEIDLHTVHFHGHSFQYK	[5] Oxidation (M)	1.58931	acute	recovery	0.102081		38.4548		16982.6	16683.9	7903.95	8998.27	12642.2	8485.36	9240.61	7362.81	6729.31	7046.06			x
25	5087	654.881	1307.75	2	40.71	1.9803	sp|P08603|CFAH_HUMAN	CFH	Complement factor H	SNLIILEEHLK		2.27627	recovery	acute	0.918084		97.0269		161.843	224.449	172.843	371.76	232.724	15.3966	409.215	1242.12	452.24	847.179		x		x
25	1721	422.217	1263.63	3	40.73	-1.21907	sp|P13671|CO6_HUMAN	C6	Complement component C6	TLNICEVGTIR	[5] Methylthio (C)	1.37509	acute	recovery	0.198277		47.611		587.109	427.027	544.641	437.301	499.019	532.25	479.332	276.971	163.05	220.011
25	11268	775.015	2322.02	3	40.73	5.93109	sp|P08603|CFAH_HUMAN	CFH	Complement factor H	FSCKPGFTIVGPNSVQCYHF	[3] Methylthio (C)|[17] Methylthio (C)	1.73371	acute	recovery	0.985616		106.821		49.7886	126.739	38.7079	0	53.8089	77.1037	9.42276	4.50636	33.1145	18.8104
25	92	695.847	1389.68	2	40.75	1.16721	sp|P00450|CERU_HUMAN	CP	Ceruloplasmin	LISVDTEHSNIY		1.99431	acute	recovery	1.53381e-05		10.2257		30468.6	32841	29309	30853.1	30867.9	15488.8	17692.1	14627.7	14103.4	14365.5	x		x
25	6335	487.748	973.481	2	40.75	-2.13976	sp|P04040|CATA_HUMAN	CAT	Catalase	NLSVEDAAR		1.45257	recovery	acute	0.924865		97.7289		98.5908	86.5914	44.0925	133.71	90.7461	25.1554	316.205	66.6033	119.298	92.9508
25	7228	465.932	1394.78	3	40.77	-1.35057	sp|P08603|CFAH_HUMAN	CFH	Complement factor H	SSNLIILEEHLK		1.41549	recovery	acute	0.393042		52.4882		92.9736	106.87	246.66	279.258	181.44	125.809	178.284	415.796	307.417	361.607
25	10647	677.593	2029.76	3	40.78	4.62147	sp|P08603|CFAH_HUMAN	CFH	Complement factor H	IEGDEEMHCSDDGFWSK	[9] Methylthio (C)	1.45591	recovery	acute	0.33503		96.3738		43.5041	40.4585	334.253	461.564	219.945	109.075	255.88	464.508	451.414	457.961
25	2164	766.897	1531.78	2	40.83	0.538898	sp|P25311|ZA2G_HUMAN	AZGP1	Zinc-alpha-2-glycoprotein	QKWEAEPVYVQR		1.74963	acute	recovery	0.263573		85.4791		586.853	785.744	1151.46	1646.83	1042.72	11.4987	384.134	1187.8	800.437	994.117			x
25	7862	504.263	1006.51	2	40.83	-0.973737	sp|P00450|CERU_HUMAN	CP	Ceruloplasmin	HYYIGIIE		1.08603	acute	recovery	0.516333		76.4953		131.96	107.828	73.466	131.115	111.092	121.068	205.23	38.8988	43.9725	41.4356
25	347	970.192	3876.74	4	40.83	9.69116	sp|Q03591|FHR1_HUMAN	CFHR1	Complement factor H-related protein 1	LCFFPFVENGHSESSGQTHLEGDTVQIICNTGYR	[2] Methylthio (C)|[29] Methylthio (C)	1.14135	recovery	acute	0.588512		30.9523		12811.7	14858.6	12098.4	19626.2	14848.7	16878	23436.6	16887	10588.7	13737.9				x
25	7046	440.718	879.422	2	40.84	-2.3635	sp|P00747|PLMN_HUMAN	PLG	Plasminogen	AFQYHSK		1.74127	recovery	acute	0.54859		145.612		146.586	1.61563	1.34166	38.9601	47.126	119.402	54.0118	0.727006	154.095	77.411
25	1300	705.303	1408.59	2	40.85	1.25445	sp|P00450|CERU_HUMAN	CP	Ceruloplasmin	TTWDYASDHGEK		1.34235	acute	recovery	0.54882		67.9344		2014.95	1705.2	3.30924	2200.75	1481.05	1107.47	1218.64	964.383	1122.81	1043.6			x
25	8576	485.735	969.456	2	40.85	8.67745	sp|P10909|CLUS_HUMAN	CLU	Clusterin	FMETVAEK	[2] Oxidation (M)	3.34411	acute	recovery	0.756932		153.542		19.6023	0	29.8766	228.308	69.4467	38.725	13.7304	0	30.6122	15.3061		x
25	12062	459.547	1375.62	3	40.87	-1.19882	sp|P00751|CFAB_HUMAN	CFB	Complement factor B	LSLCGMVWEHR	[4] Methylthio (C)	Infinity	recovery	acute	0.355918		200		0	0	0	0	0	0	0	30.2911	0	15.1455		x
25	6951	893.959	1785.9	2	40.87	3.03167	sp|P19827|ITIH1_HUMAN	ITIH1	Inter-alpha-trypsin inhibitor heavy chain H1	SLDYGFVTPLTSMSIR		1.361	acute	recovery	0.545474		69.1442		59.5368	68.5906	122.082	245.733	123.986	24.8418	80.4335	124.975	134.146	129.56
25	12268	879.416	2635.23	3	40.88	0.417754	sp|P80723|BASP1_HUMAN	BASP1	Brain acid soluble protein 1	AAEAAAAPAESAAPAAGEEPSKEEGEPK		Infinity	acute	recovery	0.355918		200		0	0	160.784	0	40.1959	0	0	0	0	0		x
25	89	735.369	2203.09	3	40.88	4.20261	sp|P00751|CFAB_HUMAN	CFB	Complement factor B	TPWSLARPQGSCSLEGVEIK	[12] Methylthio (C)	1.12171	acute	recovery	0.684592		40.8792		120295	118445	62289.4	58274.6	89826	104671	111905	50148.6	53594.3	51871.5			x
25	6442	631.059	2520.21	4	40.91	2.1926	sp|P09871|C1S_HUMAN	C1S	Complement C1s subcomponent	AHVVEGNREPTMYVGSTSVQTSR	[12] Oxidation (M)	6.181	acute	recovery	0.119706		90.1259		330.512	235.981	16.8759	65.8056	162.294	28.0766	43.2463	2.57576	31.1288	16.8523		x
25	207	736.69	2207.05	3	40.93	1.95045	sp|P08603|CFAH_HUMAN	CFH	Complement factor H	IVSSAMEPDREYHFGQAVR	[6] Oxidation (M)	1.17241	acute	recovery	0.973145		65.7978		28229.7	33212	7084.92	10250.6	19694.3	14934.4	22535.4	17482.6	12240.2	14861.4			x
25	10664	632.814	1263.61	2	40.95	-13.5792	sp|P13671|CO6_HUMAN	C6	Complement component C6	TLNICEVGTIR	[5] Methylthio (C)	3.70884	acute	recovery	0.00420774		48.0381		192.354	275.201	125.764	175.485	192.201	26.1489	67.565	78.0356	35.5401	56.7878		x
25	9848	677.593	2029.76	3	40.95	4.04191	sp|P08603|CFAH_HUMAN	CFH	Complement factor H	IEGDEEMHCSDDGFWSK	[9] Methylthio (C)	1.93251	recovery	acute	0.0299733		40.2904		150.703	192.021	369.054	325.508	259.321	457.396	377.034	689.527	480.607	585.067				x
25	6895	551.591	1651.75	3	40.99	2.38966	sp|P00747|PLMN_HUMAN	PLG	Plasminogen	ELRPWCFTTDPNK	[6] Methylthio (C)	2.41963	acute	recovery	0.580848		107.61		116.411	95.4337	101.525	0	78.3426	4.57748	60.2359	0	64.6981	32.3491		x
25	672	538.597	1612.77	3	41.01	0.88236	sp|P00450|CERU_HUMAN	CP	Ceruloplasmin	PYTFHSHGITYYK		1.70598	acute	recovery	5.38626e-05		7.72468		3626.08	3399.03	3000.99	3362.7	3347.2	1769.82	2079.04	1988.54	2010.76	1999.65	x		x
25	11117	538.275	2149.07	4	41.02	0.0596719	sp|P04264|K2C1_HUMAN	KRT1	Keratin, type II cytoskeletal 1	THNLEPYFESFINNLRR		Infinity	recovery	acute	0.22325		194.169		0	0	0	0	0	2.06246	91.542	0	0	0		x
25	838	632.329	1262.64	2	41.03	-10.1906	sp|Q14624|ITIH4_HUMAN	ITIH4	Inter-alpha-trypsin inhibitor heavy chain H4	MNFRPGVLSSR		1.40717	recovery	acute	0.697527		117.155		690.247	824.124	3203.79	204.581	1230.68	930.073	918.928	332.012	4746.11	2539.06				x
25	6826	440.719	879.423	2	41.08	-1.4437	sp|Q02325|PLGB_HUMAN	PLGLB1	Plasminogen-like protein B	AFQYHSK		1.38341	recovery	acute	0.330666		76.7206		15.9538	180.893	136.071	56.7184	97.409	80.7467	170.79	185.394	102.097	143.746
25	5453	585.779	1169.54	2	41.09	-42.0591	sp|P06396|GELS_HUMAN	GSN	Gelsolin	PALPAGTEDTAK		1.46385	recovery	acute	0.30566		58.6238		140.726	115.029	15.406	150.037	105.299	168.594	138.535	96.48	212.959	154.72
25	7304	521.219	1560.63	3	41.09	2.64074	sp|P06396|GELS_HUMAN	GSN	Gelsolin	MAAQHGMDDDGTGQK		1.06378	acute	recovery	0.655148		129.41		83.814	60.0296	490.54	34.6596	167.261	58.9131	148.66	310.98	110.377	210.678
25	5637	447.868	1340.58	3	41.1	-0.361472	sp|P55056|APOC4_HUMAN	APOC4	Apolipoprotein C-IV	MQTYYDDHLR		1.82779	recovery	acute	0.405792		104.451		4.05394	8.32271	94.3185	119.36	56.5137	25.3911	19.3958	210.047	158.346	184.197
25	5334	707.336	2118.99	3	41.11	4.60804	sp|Q06033|ITIH3_HUMAN	ITIH3	Inter-alpha-trypsin inhibitor heavy chain H3	AIADKPGEDAEATPVSPAMSY		3.2272	acute	recovery	0.993043		195.78		0	12.0553	745.612	0	189.417	54.2721	0	0	180.503	90.2516		x
25	1997	662.77	1323.53	2	41.12	0.187652	sp|P07358|CO8B_HUMAN	C8B	Complement component C8 beta chain	EYESYSDFER		4.97989	acute	recovery	0.00244788		57.8134		459.028	399.723	274.748	397.028	382.632	129.778	94.4638	28.9801	54.1204	41.5503		x
25	770	627.286	2505.11	4	41.12	7.98355	sp|P08603|CFAH_HUMAN	CFH	Complement factor H	EKTKEEYGHSEVVEYYCNPR	[17] Methylthio (C)	1.00054	recovery	acute	0.890233		35.6376		2730.51	2208.93	3378.93	3790.25	3027.15	1707.73	2617.25	3695.44	4094.73	3895.09				x
25	4768	539.754	1077.49	2	41.12	-1.00829	sp|P02671|FIBA_HUMAN	FGA	Fibrinogen alpha chain	ALTDMPQMR	[8] Oxidation (M)	1.45296	recovery	acute	0.946984		106.165		562.013	471.975	86.4052	85.093	301.371	601.616	1022.35	63.0083	64.543	63.7756
25	6747	463.2	924.386	2	41.14	3.16428	sp|P26927|HGFL_HUMAN	MST1	Hepatocyte growth factor-like protein	EFCDLPR	[3] Methylthio (C)	3.46044	acute	recovery	0.0436641		182.324		92.0856	62.5531	83.0262	58.9351	74.15	0	0	5.82626	79.8854	42.8558		x
25	2243	608.8	1215.59	2	41.19	37.4402	sp|P00450|CERU_HUMAN	CP	Ceruloplasmin	EDSTFYLGER		1.75152	recovery	acute	0.266311		49.6479		186.147	476.65	371.173	702.688	434.165	252.573	940.122	1109.64	739.468	924.554				x
25	1499	468.773	935.532	2	41.2	-0.761316	sp|P01031|CO5_HUMAN	C5	Complement C5	VYLEVVSK		1.88479	acute	recovery	0.0165181		34.2479		1260.43	1301.81	1144.17	1703.03	1352.36	427.7	607.433	967.901	867.01	917.456			x
25	6263	505.581	1513.72	3	41.2	-3.46089	sp|O95810|SDPR_HUMAN	SDPR	Serum deprivation-response protein	GAVEGKEELPDENK		2.2346	recovery	acute	0.118459		105.056		70.9764	76.3979	3.20023	3.87069	38.6113	130.677	77.8001	55.7161	80.9302	68.3232		x
25	390	555.256	1108.5	2	41.22	2.23327	sp|P05156|CFAI_HUMAN	CFI	Complement factor I	VFCQPWQR	[3] Methylthio (C)	2.10633	acute	recovery	0.00999869		40.0836		5716.61	4158.73	4505.9	3856.99	4559.56	3289.4	1475.37	1486.71	2407.3	1947		x	x
25	847	636.309	1270.6	2	41.24	-3.21521	sp|P02748|CO9_HUMAN	C9	Complement component C9	ALPTTYEKGEY		1.15484	acute	recovery	0.0439384		9.39191		2116.04	2002.67	2339.25	2174.03	2158	1667.98	2045.2	1982.38	1779.04	1880.71			x
25	8288	1021.5	2040.99	2	41.26	2.89461	sp|P06396|GELS_HUMAN	GSN	Gelsolin	IEGSNKVPVDPATYGQFYG		1.03345	acute	recovery	0.872754		109.855		92.1348	130.367	5.83097	72.5928	75.2313	8.70721	21.6204	76.501	184.356	130.429
25	3067	1009.5	3025.47	3	41.28	9.20865	sp|P19827|ITIH1_HUMAN	ITIH1	Inter-alpha-trypsin inhibitor heavy chain H1	GMADQDGLKPTIDKPSEDSPPLEMLGPR	[2] Oxidation (M)|[24] Oxidation (M)	15.9412	acute	recovery	0.16799		109.895		4135.67	4760.41	67.2798	176.548	2284.98	152.95	281.761	112.853	25.7893	69.3211		x	x
25	9588	945.467	1888.92	2	41.29	6.45369	sp|Q02985|FHR3_HUMAN	CFHR3	Complement factor H-related protein 3	CGPPPPISNGDTTSFLLK	[1] Methylthio (C)	2.03401	recovery	acute	0.741244		115.503		66.5433	50.7303	3.51026	3.85756	31.1603	128.893	124.628	0	0	0		x
25	5000	430.747	859.48	2	41.3	-0.154277	sp|P01008|ANT3_HUMAN	SERPINC1	Antithrombin-III	LQPLDFK		6.61773	acute	recovery	0.0368807		126.151		124.242	77.1985	145.807	55.4409	100.672	0	0	20.9599	39.89	30.425		x
25	3472	751.376	1500.74	2	41.3	1.05191	sp|P02671|FIBA_HUMAN	FGA	Fibrinogen alpha chain	MELERPGGNEITR		1.57171	acute	recovery	0.280039		106.753		347.709	320.074	196.991	299.42	291.049	465.253	0	138.577	136.886	137.731
25	6561	447.746	893.478	2	41.32	2.59515	sp|Q99983|OMD_HUMAN	OMD	Osteomodulin	QAFYIPR		3.66901	acute	recovery	0.0856186		94.5241		40.4233	25.0209	69.7611	70.0744	51.3199	7.40097	0	18.2018	30.3469	24.2743		x
25	291	425.525	1273.55	3	41.32	-1.58351	sp|P08603|CFAH_HUMAN	CFH	Complement factor H	EDCNELPPRR	[3] Methylthio (C)	1.50255	recovery	acute	0.0936915		42.5656		19085.9	15463.7	40008.8	30437.5	26249	41120.1	31736.3	36732.5	48172.5	42452.5				x
25	5102	772.352	1542.69	2	41.33	2.48085	sp|P03950|ANGI_HUMAN	ANG	Angiogenin	LHGGSPWPPCQYR	[10] Methylthio (C)	1.48404	acute	recovery	0.749879		93.8258		392.456	474.207	44.7198	65.6788	244.265	102.584	389.082	128.682	38.0309	83.3566
25	2702	779.891	1557.77	2	41.34	2.14555	sp|P02775|CXCL7_HUMAN	PPBP	Platelet basic protein	GTHCNQVEVIATLK	[4] Methylthio (C)	1.70295	recovery	acute	0.0783148		37.8121		1624.64	1679.99	1623.63	2811.66	1934.98	2592.07	4742.55	3869.4	1976.7	2923.05				x
25	4959	950.459	3797.81	4	41.34	7.69067	sp|P02751|FINC_HUMAN	FN1	Fibronectin	AAVYQPQPHPQPPPYGHCVTDSGVVYSVGMQWLK	[18] Methylthio (C)|[30] Oxidation (M)	6.56666	acute	recovery	0.712281		112.672		1949.54	1970.91	39.2079	9.05798	992.177	329.744	172.033	42.3851	60.2095	51.2973		x	x
25	1860	429.557	1285.65	3	41.38	-2.79038	sp|P02775|CXCL7_HUMAN	PPBP	Platelet basic protein	ICLDPDAPRIK	[2] Methylthio (C)	27.2966	recovery	acute	0.0116988		100.143		50.5069	53.2953	0	7.75634	27.8896	1455.96	831.442	267.949	489.814	378.882		x		x
25	6839	786.38	2356.12	3	41.39	3.96253	sp|P01042|KNG1_HUMAN	KNG1	Kininogen-1	FSVATQTCQITPAEGPVVTAQY	[8] Methylthio (C)	1.92512	acute	recovery	0.031273		41.9708		277.731	328.722	217.832	206.185	257.617	106.818	69.7382	163.866	194.854	179.36
25	3324	746.858	1491.7	2	41.44	3.89811	sp|P00450|CERU_HUMAN	CP	Ceruloplasmin	VYPGEQYTYMLL	[10] Oxidation (M)	3.44505	acute	recovery	0.562003		103.349		1266.18	2029.3	22.044	269.829	896.837	499.976	326.175	190.219	24.9332	107.576		x	x
25	6701	700.024	2097.05	3	41.44	1.01086	sp|P01042|KNG1_HUMAN	KNG1	Kininogen-1	KIYPTVNCQPLGMISLMK	[8] Methylthio (C)|[17] Oxidation (M)	1.47456	acute	recovery	0.956038		112.146		244.476	267.025	6.08306	1.91542	129.875	169.933	173.624	5.24911	3.50108	4.37509
25	1913	578.23	1154.45	2	41.47	1.74744	sp|P04004|VTNC_HUMAN	VTN	Vitronectin	GDVFTMPEDE	[6] Oxidation (M)	2.51069	acute	recovery	0.600221		100.528		2798.69	2545.25	170.312	206.409	1430.16	385.947	107.18	906.332	879.062	892.697		x	x
25	9138	749.831	1497.65	2	41.48	4.84102	sp|P31946|1433B_HUMAN	YWHAB	14-3-3 protein beta/alpha	LAEQAERYDDMAA	[11] Oxidation (M)	Infinity	acute	recovery	0.135181		125.524		108.558	58.2716	0	0	41.7074	0	0	0	0	0		x
25	7774	624.81	1247.61	2	41.5	0.762096	sp|P08603|CFAH_HUMAN	CFH	Complement factor H	WQSIPLCVEK	[7] Methylthio (C)	1.30212	recovery	acute	0.653164		49.5674		123.45	96.6064	199.615	129.945	137.404	183.022	61.8838	193.518	277.242	235.38
25	8822	529.749	1057.48	2	41.5	-12.6516	sp|P0C0L4|CO4A_HUMAN	C4A	Complement C4-A	MVENSHGLR	[1] Oxidation (M)	1.07963	recovery	acute	0.738951		92.5218		79.1868	12.5848	5.01841	78.273	43.7657	100.201	38.2006	8.08236	42.5191	25.3007
25	780	410.731	819.447	2	41.53	-2.49887	sp|P0C0L5|CO4B_HUMAN	C4B	Complement C4-B	VFALDQK		1.03793	recovery	acute	0.768846		20.5359		1881.75	2179.13	2995.6	2690.87	2436.84	2985.49	2809.84	2062.66	2259.12	2160.89				x
25	6957	963.661	3850.62	4	41.54	3.58571	sp|Q14515|SPRL1_HUMAN	SPARCL1	SPARC-like protein 1	DQGNQEQDPNISNGEEEEEKEPGEVGTHNDNQER		2.83228	recovery	acute	0.188637		82.1709		213.875	181.081	0	79.8885	118.711	329.163	373.846	496.791	145.091	320.941		x
25	11474	868.088	2601.24	3	41.54	7.18624	sp|P08603|CFAH_HUMAN	CFH	Complement factor H	NTEILTGSWSDQTYPEGTQAIYK		1.07165	recovery	acute	0.597794		99.3753		26.0534	57.4764	95.3931	52.7061	57.9073	8.72533	14.0288	136.416	89.0557	112.736
25	9300	489.606	1465.8	3	41.62	0.31705	sp|P62805|H4_HUMAN	HIST1H4A	Histone H4	TVTAMDVVYALKR		Infinity	recovery	acute	0.167962		182.734		0	0	0	0	0	0	7.0791	0	99.6036	49.8018		x
25	3969	731.358	1460.7	2	41.67	2.43042	sp|P06396|GELS_HUMAN	GSN	Gelsolin	VPFDAATLHTSTAM		1.14508	acute	recovery	0.858448		60.7823		48.9406	203.936	344.199	363.529	240.151	182.071	265.174	159.319	232.331	195.825
25	4343	723.683	2168.03	3	41.69	4.58146	sp|Q16663|CCL15_HUMAN	CCL15	C-C motif chemokine 15	SYFETSSECSKPGVIFLTK	[9] Methylthio (C)	2.06936	acute	recovery	0.116364		50.1479		1104.69	1179.12	292.05	694.787	817.66	342.101	396.901	470.45	371.054	420.752		x	x
25	3881	481.231	1920.9	4	41.69	1.66126	sp|P00751|CFAB_HUMAN	CFB	Complement factor B	IEGVDAEDGHGPGEQQKR		6.18277	acute	recovery	0.417436		157.783		45.8281	22.7798	1326.64	188.618	395.967	98.5203	73.7812	19.1657	64.7071	41.9364		x
25	5542	658.292	2629.14	4	41.73	7.27542	sp|P00751|CFAB_HUMAN	CFB	Complement factor B	WSGQTAICDNGAGYCSNPGIPIGTR	[8] Methylthio (C)|[15] Methylthio (C)	2.76141	acute	recovery	0.0140019		57.866		355.841	661.582	357.687	493.225	467.084	126.99	77.4789	166.755	305.362	236.059		x
25	1517	591.283	2361.1	4	41.74	0.247044	sp|P00450|CERU_HUMAN	CP	Ceruloplasmin	VNKDDEEFIESNKMHAINGR	[14] Oxidation (M)	1.88316	acute	recovery	0.867984		98.4741		4747.68	4305.72	306.805	425.978	2446.55	1299.78	2466.91	896.842	533.155	714.998			x
25	9128	452.529	1354.57	3	41.8	0.32556	sp|P00751|CFAB_HUMAN	CFB	Complement factor B	LEDSVTYHCSR	[9] Methylthio (C)	3.76032	acute	recovery	0.0441202		79.1149		92.198	81.5917	125.348	141.199	110.084	2.5013	19.3776	39.7977	55.4244	47.6111		x
25	8075	534.257	1066.5	2	41.8	8.40888	sp|P01042|KNG1_HUMAN	KNG1	Kininogen-1	GECTATVGKR	[3] Methylthio (C)	1.59588	recovery	acute	0.274752		162.842		4.50093	4.52863	100.882	7.33596	29.3118	18.0342	46.3063	110.58	12.1927	61.3861
25	8526	968.908	1935.8	2	41.81	1.86799	sp|Q13201|MMRN1_HUMAN	MMRN1	Multimerin-1	NTDNIIYPEEYSSCSR	[14] Methylthio (C)	Infinity	acute	recovery	0.355918		200		0	0	0	226.9	56.725	0	0	0	0	0		x
25	2186	463.988	1851.92	4	41.85	0.471584	sp|P02775|CXCL7_HUMAN	PPBP	Platelet basic protein	KGKEESLDSDLYAELR		2.62961	recovery	acute	0.000184115		22.1517		391.44	317.098	315.808	301.809	331.539	816.959	1158.22	761.036	751.058	756.047	x	x		x
25	5787	450.286	898.558	2	41.89	-2.51539	sp|P00751|CFAB_HUMAN	CFB	Complement factor B	ISVIRPSK		1.86923	acute	recovery	0.899095		104.584		66.3893	120.688	0	249.892	109.242	1.55913	25.9034	141.33	64.9777	103.154
25	2172	1103.54	4410.14	4	41.9	10.1469	sp|P08603|CFAH_HUMAN	CFH	Complement factor H	GPPPPIDNGDITSFPLSVYAPASSVEYQCQNLYQLEGNKR	[29] Methylthio (C)	1.38887	recovery	acute	0.381623		54.03		1368.1	3242	1658.78	4481.87	2687.69	2507.89	5461.13	4972.37	1990.02	3481.2				x
25	10827	446.247	890.479	2	41.92	-3.96936	sp|P19823|ITIH2_HUMAN	ITIH2	Inter-alpha-trypsin inhibitor heavy chain H2	VQSTITSR		1.91514	recovery	acute	0.722715		181.176		42.4652	0	0	3.32081	11.4465	28.939	0	0	58.7476	29.3738
25	3760	619.98	1856.92	3	41.94	1.41244	sp|P00747|PLMN_HUMAN	PLG	Plasminogen	LDDYVNTQGASLFSVTK		1.5986	acute	recovery	0.28622		90.3877		371.252	312.077	248.897	89.8294	255.514	288.865	279.422	55.0468	16.009	35.5279
25	2219	613.298	2449.16	4	41.97	-1.5393	sp|P09871|C1S_HUMAN	C1S	Complement C1s subcomponent	HVVEGNREPTMYVGSTSVQTSR	[11] Oxidation (M)	2.08612	acute	recovery	0.813998		109.487		3023.39	1960.01	23.2876	233.685	1310.09	1067.42	721.959	391.012	331.618	361.315		x	x
25	4554	724.527	3617.6	5	42.02	6.99608	sp|P00751|CFAB_HUMAN	CFB	Complement factor B	GHESCMGAVVSEYFVLTAAHCFTVDDKEHSIK	[5] Methylthio (C)|[6] Oxidation (M)|[21] Methylthio (C)	3.31589	acute	recovery	0.261402		104.875		1451.21	3346.84	284.875	360.524	1360.86	268.72	455.948	398.057	518.902	458.479		x	x
25	339	579.471	2892.32	5	42.07	3.08162	sp|P00450|CERU_HUMAN	CP	Ceruloplasmin	YLMGMGNEIDLHTVHFHGHSFQYK	[3] Oxidation (M)|[5] Oxidation (M)	7.30356	acute	recovery	0.400512		109.397		45880.9	44315.5	1058.35	1392.42	23161.8	4433.12	4976.29	1899.41	1376.39	1637.9		x	x
25	5797	692.807	1383.6	2	42.07	2.80483	sp|P08603|CFAH_HUMAN	CFH	Complement factor H	GWSDLPICYER	[8] Methylthio (C)	1.06555	acute	recovery	0.630958		52.2598		235.035	310.685	281.543	413.776	310.26	146.778	195.978	484.623	337.313	410.968
25	1190	512.761	1023.51	2	42.09	-9.75998	sp|P04196|HRG_HUMAN	HRG	Histidine-rich glycoprotein	FFTHTFPK		1.7929	recovery	acute	0.112428		68.7741		910.861	904.269	3090	3817.41	2180.63	2703.31	4053.52	5335.26	3546.54	4440.9				x
25	2064	418.258	1251.75	3	42.12	-1.97789	sp|P01031|CO5_HUMAN	C5	Complement C5	TLLPVSKPEIR		1.36493	recovery	acute	0.152548		32.1495		382.942	471.941	366.009	198.569	354.865	475.179	612.313	381.212	468.764	424.988
25	1905	541.511	2162.01	4	42.13	3.03718	sp|Q96PD5|PGRP2_HUMAN	PGLYRP2	N-acetylmuramoyl-L-alanine amidase	LYVHHTYVPAPPCTDFTR	[13] Methylthio (C)	1.59869	acute	recovery	0.179964		62.9718		1608.85	1405.51	2941.14	1536.79	1873.07	721.451	420.925	1502.13	2042.03	1772.08			x
25	3108	440.732	879.449	2	42.13	0.500632	sp|P55056|APOC4_HUMAN	APOC4	Apolipoprotein C-IV	AWFLESK		3.43045	recovery	acute	0.278505		200		0	0	265.764	0	66.4411	15.6915	0	418.673	477.326	448		x
25	8766	649.791	1297.57	2	42.17	4.91708	sp|P08603|CFAH_HUMAN	CFH	Complement factor H	SCDIPVFMNAR	[2] Methylthio (C)	1.47646	recovery	acute	0.463344		102.387		17.9352	19.5377	178.943	270.3	121.679	29.6137	119.784	236.522	332.697	284.609
25	9704	554.303	1659.89	3	42.24	-5.25504	sp|P25311|ZA2G_HUMAN	AZGP1	Zinc-alpha-2-glycoprotein	PPSVVVTSHQAPGEKK		1.84446	acute	recovery	0.456196		60.364		27.6963	29.1252	5.21576	44.0297	26.5167	12.052	16.9102	16.5704	11.973	14.2717
25	4128	485.924	1454.75	3	42.27	-1.90585	sp|P12259|FA5_HUMAN	F5	Coagulation factor V	AWGESTPLANKPGK		10.8254	recovery	acute	0.745806		189.742		24.4412	39.6115	71.0312	7.49993	35.646	28.5136	1484.01	28.2593	2.75052	15.5049		x
25	4072	666.654	1996.94	3	42.31	3.46778	sp|P08603|CFAH_HUMAN	CFH	Complement factor H	EQVQSCGPPPELLNGNVK	[N-term] Carbamyl (N-term)|[6] Methylthio (C)	1.6237	recovery	acute	0.268403		46.1719		152.451	151.229	48.1637	121.297	118.285	79.2268	189.19	295.507	204.313	249.91
25	7168	503.289	1004.56	2	42.32	-2.29275	sp|P00736|C1R_HUMAN	C1R	Complement C1r subcomponent	VITVPTGYR		2.23506	acute	recovery	0.180888		105.662		55.728	70.683	105.246	142.406	93.5157	50.4675	0	100.201	16.6932	58.447		x
25	7294	677.595	2029.76	3	42.32	6.43919	sp|P08603|CFAH_HUMAN	CFH	Complement factor H	IEGDEEMHCSDDGFWSK	[9] Methylthio (C)	1.92092	recovery	acute	0.230023		111.664		34.0483	53.8489	409.727	807.702	326.331	173.789	405.889	1109.67	818.078	963.876				x
25	774	507.782	1013.55	2	42.35	9.13099	sp|Q8WZ42|TITIN_HUMAN	TTN	Titin	VASIEIGPVS	[N-term] Carbamyl (N-term)	3.40085	acute	recovery	0.00708095		48.7825		2410.77	2075.6	1152.93	1104.78	1686.02	813.441	552.892	285.475	331.249	308.362		x	x
25	1872	513.581	1537.72	3	42.4	0.0937994	sp|O43866|CD5L_HUMAN	CD5L	CD5 antigen-like	KPIWLSQMSCSGR	[10] Methylthio (C)	3.72036	recovery	acute	0.075001		75.9967		238.172	182.531	862.969	621.472	476.286	2551.79	3268.77	639.194	628.07	633.632		x		x
25	3234	447.749	893.484	2	42.4	-1.6595	sp|P01031|CO5_HUMAN	C5	Complement C5	FDATISIK		1.55837	acute	recovery	0.0870074		45.4299		202.808	229.339	237.188	307.357	244.173	197.721	93.1584	100.003	235.856	167.93
25	500	495.766	989.516	2	42.4	-1.72659	sp|P63261|ACTG_HUMAN	ACTG1	Actin, cytoplasmic 2	VAPEEHPVL		5.36564	acute	recovery	0.101648		90.5617		7804.98	6988.2	1120.2	704.445	4154.46	765.82	555.59	736.14	1039.53	887.836		x	x
25	2077	613.334	1224.65	2	42.41	-6.13617	sp|P04114|APOB_HUMAN	APOB	Apolipoprotein B-100	LLVPPETEEAK		1.28585	recovery	acute	0.451545		49.462		590.848	572.086	1514.7	1369.32	1011.74	768.086	884.351	1661.17	1890.15	1775.66				x
25	9246	844.43	2530.27	3	42.45	0.748519	sp|P00488|F13A_HUMAN	F13A1	Coagulation factor XIII A chain	VPPNNSNAAEDDLPTVELQGVVPR		115.333	recovery	acute	0.0938767		200		0	0	0	4.37266	1.09316	6.5142	0	236.574	261.225	248.9		x
25	7490	663.679	1988.01	3	42.46	3.32729	sp|P12259|FA5_HUMAN	F5	Coagulation factor V	EVIWDYAPVIPANMDKK		1.67087	acute	recovery	0.943527		121.882		5.71445	0	173.684	312.796	123.049	34.2745	109.018	0	151.282	75.6409
25	250	562.303	1122.59	2	42.49	-1.06815	sp|P02765|FETUA_HUMAN	AHSG	Alpha-2-HS-glycoprotein	APHGPGLIYR	[N-term] Carbamyl (N-term)	1.14708	recovery	acute	0.0466373		8.1155		6096.75	5521.03	6554.38	6264.58	6109.19	6295.09	7127.6	6935.14	7673.17	7304.16				x
25	4050	864.757	2591.25	3	42.51	3.21065	sp|P09871|C1S_HUMAN	C1S	Complement C1s subcomponent	AAHVVEGNREPTMYVGSTSVQTSR	[13] Oxidation (M)	4.00609	acute	recovery	0.759392		107.068		1341.42	1017.95	11.445	103.494	618.578	216.375	220.841	108.861	71.5596	90.2106		x	x
25	9444	460.894	1379.66	3	42.55	-2.07411	sp|P48740|MASP1_HUMAN	MASP1	Mannan-binding lectin serine protease 1	YGVYSYIHHNK		12.334	recovery	acute	0.639379		191.197		11.2845	0	4.43907	0	3.9309	6.47775	187.458	0	0	0		x
25	7493	546.287	1090.56	2	42.56	-0.597431	sp|P10646|TFPI1_HUMAN	TFPI	Tissue factor pathway inhibitor	FFFNIFTR		2.42644	acute	recovery	0.114939		122.979		83.4066	37.2473	60.7187	41.3419	55.6786	34.0017	0	0	57.7849	28.8925		x
25	6607	833.906	3331.59	4	42.56	0.677874	sp|Q14624|ITIH4_HUMAN	ITIH4	Inter-alpha-trypsin inhibitor heavy chain H4	VTPLTSMVVTKPDDQEQSQVAEKPMEGESR	[7] Oxidation (M)	1.90248	acute	recovery	0.334428		75.3702		322.126	186.812	78.3279	57.1953	161.115	96.6326	69.1708	100.402	72.5419	86.4721
25	1332	716.859	1431.7	2	42.57	28.7466	sp|Q9BZE3|BARH1_HUMAN	BARHL1	BarH-like 1 homeobox protein	EGSNGFGIDSILSH		1.66741	recovery	acute	0.0589104		31.2771		708.633	1241.68	1433.6	1611.84	1248.94	1368.89	2453.25	2441.88	2065.94	2253.91				x
25	4489	473.226	1416.66	3	42.57	-0.396074	sp|P15169|CBPN_HUMAN	CPN1	Carboxypeptidase N catalytic chain	YVGNMHGNEALGR		5.60622	acute	recovery	0.804832		179.195		22.7906	6.26748	1134.72	67.9646	307.936	16.5102	24.7548	93.8332	84.6118	89.2225		x
25	172	1068.48	2134.95	2	42.66	1.62999	sp|P01011|AACT_HUMAN	SERPINA3	Alpha-1-antichymotrypsin	HPNSPLDEENLTQENQDR		2.4151	acute	recovery	0.00109644		26.8586		42109.2	35919.3	45291	65197.2	47129.2	15759.9	22483	20931.1	18883.6	19907.4		x	x
25	2481	444.203	886.392	2	42.67	-1.24488	sp|P00747|PLMN_HUMAN	PLG	Plasminogen	VYLSECK	[6] Methylthio (C)	1.12128	acute	recovery	0.617118		70.4772		455.635	435.337	380.494	17.247	322.178	456.582	395.595	0	297.147	148.574
25	4618	539.753	1077.49	2	42.68	-2.1228	sp|P02671|FIBA_HUMAN	FGA	Fibrinogen alpha chain	ALTDMPQMR	[5] Oxidation (M)	1.09713	acute	recovery	0.784733		172.553		477.774	5.98173	30.8369	18.3736	133.242	329.931	130.506	10.8514	14.4937	12.6726
25	1113	728.706	2183.1	3	42.69	2.87444	sp|Q14624|ITIH4_HUMAN	ITIH4	Inter-alpha-trypsin inhibitor heavy chain H4	QLGLPGPPDVPDHAAYHPFR		3.43193	acute	recovery	0.0023279		47.0446		3144.27	2944.26	2093.19	2464.08	2661.45	437.877	513.383	1210.96	939.768	1075.36		x	x
25	4992	480.765	959.515	2	42.7	-14.0464	sp|Q9Y639|NPTN_HUMAN	NPTN	Neuroplastin	ITRLTLED		2.62758	acute	recovery	0.0142122		45.7102		168.251	127.306	254.676	206.896	189.282	80.7473	32.3614	63.8191	111.219	87.5191		x
25	3541	563.303	1124.59	2	42.72	-2.5916	sp|P06396|GELS_HUMAN	GSN	Gelsolin	LSSHIANVER		1.36716	recovery	acute	0.288497		35.3198		479.71	531.053	322.104	592.673	481.385	352.649	917.481	666.12	696.274	681.197				x
25	4006	639.637	1915.89	3	42.72	2.7974	sp|P19827|ITIH1_HUMAN	ITIH1	Inter-alpha-trypsin inhibitor heavy chain H1	GMADQDGLKPTIDKPSED		1.46057	acute	recovery	0.878953		105.205		52.6778	12.9981	387.304	189.501	160.62	46.7331	73.2821	191.74	128.127	159.934
25	49	758.87	1515.73	2	42.73	2.70542	sp|P08603|CFAH_HUMAN	CFH	Complement factor H	SIDVACHPGYALPK	[6] Methylthio (C)	1.26506	recovery	acute	0.132565		20.5091		52299.9	60801.6	58948.7	70987.6	60759.5	54769.7	79370.8	92100.4	81215.5	86657.9				x
25	2916	620.99	1859.95	3	42.73	3.36844	sp|P34096|RNAS4_HUMAN	RNASE4	Ribonuclease 4	RFNTFIHEDIWNIR		1.54668	acute	recovery	0.181331		58.4376		615.071	711.418	646.509	475.868	612.217	513.004	636.622	105.647	328.028	216.837			x
25	3018	760.42	1518.83	2	42.73	1.64262	sp|P04004|VTNC_HUMAN	VTN	Vitronectin	IYISGMAPRPSLAK	[6] Oxidation (M)	1.27218	acute	recovery	0.621819		71.1693		457.199	462.283	102.13	229.142	312.689	96.5936	152.735	492.487	241.344	366.915
25	6317	809.93	1617.84	2	42.74	5.27477	sp|P07358|CO8B_HUMAN	C8B	Complement component C8 beta chain	IPGIFELGISSQSDR		1.99866	acute	recovery	0.294933		80.1313		50.4581	265.997	52.3517	137.481	126.572	42.8178	106.881	70.3312	33.283	51.8071
25	1268	425.909	1274.71	3	42.8	-2.99131	sp|P06396|GELS_HUMAN	GSN	Gelsolin	HVVPNEVVVQR		1.09384	acute	recovery	0.56651		81.9249		1067.45	1401.1	16.736	2490.44	1243.93	557.482	800.916	1937.73	1252.71	1595.22			x
25	3934	472.59	1414.75	3	42.82	1.91193	sp|P04114|APOB_HUMAN	APOB	Apolipoprotein B-100	LEYELNVLGTHK		1.0225	acute	recovery	0.488644		112.656		21.2286	26.8454	221.974	242.087	128.034	0	8.10513	268.072	224.689	246.381
25	6327	451.244	900.474	2	42.82	-8.52119	sp|P04114|APOB_HUMAN	APOB	Apolipoprotein B-100	FTDLHLR		1.80241	recovery	acute	0.642378		125.193		0	0	32.7794	60.3744	23.2885	0	4.90225	80.7037	82.2954	81.4996
25	1161	449.742	897.47	2	42.83	15.6997	sp|Q9H5Y7|SLIK6_HUMAN	SLITRK6	SLIT and NTRK-like protein 6	NIAQLQPD		1.56629	recovery	acute	0.0162047		25.6078		691.289	556.191	961.943	962.539	792.99	1105.2	1393.21	1230.32	1239.5	1234.91				x
25	3029	763.355	2287.04	3	42.84	-17.0747	sp|P04196|HRG_HUMAN	HRG	Histidine-rich glycoprotein	GFCRADLFYDVEALDLESPK		2.10491	acute	recovery	0.0244142		44.5238		2192.34	2122.07	4137.88	2638.12	2772.6	934.227	850.64	1350.42	2133.53	1741.97		x	x
25	6718	516.572	1546.69	3	42.87	2.03115	sp|Q9NQ79|CRAC1_HUMAN	CRTAC1	Cartilage acidic protein 1	DKPVCVNTYGSYR	[5] Methylthio (C)	2.40551	recovery	acute	0.162599		97.5579		19.3871	0	97.834	112.736	57.4893	98.3623	161.489	133.57	159.743	146.657		x
25	2350	771.314	1540.61	2	42.89	4.59495	sp|P02760|AMBP_HUMAN	AMBP	Protein AMBP	EYCGVPGDGDEELL	[3] Methylthio (C)	1.26888	recovery	acute	0.58856		46.4944		1190.49	1221.24	929.524	883.11	1056.09	1042.39	635.636	1644	2038.18	1841.09				x
25	5598	547.284	1092.55	2	42.97	-32.6893	sp|O94915|FRYL_HUMAN	FRYL	Protein furry homolog-like	LMSIVSALFP	[2] Oxidation (M)	2.57942	recovery	acute	0.114827		62.0364		189.736	212.241	30.4453	104.64	134.266	409.246	617.18	221.622	137.261	179.441		x
25	2542	663.67	1987.99	3	42.98	1.56635	sp|Q15942|ZYX_HUMAN	ZYX	Zyxin	VNPFRPGDSEPPPAPGAQR		5.76904	recovery	acute	0.0780792		114.849		696.425	557.26	0	11.197	316.22	2509.33	2896.46	973.977	917.398	945.688		x		x
25	2139	484.798	967.581	2	42.99	-0.34419	sp|P18065|IBP2_HUMAN	IGFBP2	Insulin-like growth factor-binding protein 2	LIQGAPTIR		1.77749	acute	recovery	0.107544		67.3593		195.088	152.965	266.551	255.908	217.628	44.1043	66.69	156.512	222.437	189.475
25	6789	504.264	1006.51	2	43	0.87551	sp|P00450|CERU_HUMAN	CP	Ceruloplasmin	HYYIGIIE		1.13488	acute	recovery	0.38451		28.8918		184.712	211.051	180.077	209.835	196.419	194.74	217.852	177.401	102.306	139.853
25	101	423.724	1690.87	4	43.04	1.19912	sp|P09871|C1S_HUMAN	C1S	Complement C1s subcomponent	MLTPEHVFIHPGWK		1.15528	acute	recovery	0.818731		72.4201		5913.53	5555.1	24258.8	25651.5	15344.7	12353.2	14354.6	12223.3	14197.8	13210.5			x
25	4454	462.741	923.467	2	43.06	-1.31774	sp|P01011|AACT_HUMAN	SERPINA3	Alpha-1-antichymotrypsin	FNRPFLM		1.36712	acute	recovery	0.227071		168.75		164.074	0	1167.56	0	332.908	337.835	245.435	102.11	288.659	195.385
25	10969	672.972	2015.89	3	43.07	-1.1379	sp|O00151|PDLI1_HUMAN	PDLIM1	PDZ and LIM domain protein 1	AIDGENTSNMTHLEAQNR	[10] Oxidation (M)	1.47681	acute	recovery	0.892202		88.8305		49.6211	36.6161	0	15.6555	25.4732	38.9174	17.0735	5.13065	7.87347	6.50206
25	7522	820.749	2459.22	3	43.08	7.47724	sp|P13671|CO6_HUMAN	C6	Complement component C6	YNPIPSVQLMGNGFHFLAGEPR	[10] Oxidation (M)	25.3887	acute	recovery	0.280283		163.356		205.961	273.84	0	2.01809	120.455	0	16.2031	0	2.77457	1.38728		x
25	7869	652.991	1955.95	3	43.09	0.785694	sp|Q8NBP7|PCSK9_HUMAN	PCSK9	Proprotein convertase subtilisin/kexin type 9	VAALPPSTHGAGWQLFCR	[17] Methylthio (C)	1.86909	acute	recovery	0.0397682		43.3527		431.307	419.306	366.607	270.062	371.821	163.915	98.3887	236.792	296.628	266.71
25	6445	732.34	2925.33	4	43.09	6.65508	sp|P08603|CFAH_HUMAN	CFH	Complement factor H	SPPEISHGVVAHMSDSYQYGEEVTYK	[13] Oxidation (M)	1.41511	acute	recovery	0.476384		90.689		646.139	620.752	114.408	229.985	402.821	57.9646	96.8161	608.834	375.015	491.924
25	8088	627.293	1252.57	2	43.12	-1.04356	sp|P00747|PLMN_HUMAN	PLG	Plasminogen	QCVIMAENRK	[2] Methylthio (C)|[5] Oxidation (M)	1.75111	acute	recovery	0.778576		89.838		124.387	124.059	9.56	21.8486	69.9636	49.5709	69.1628	16.1664	24.9154	20.5409
25	3716	520.779	1039.54	2	43.15	-5.36403	sp|P02790|HEMO_HUMAN	HPX	Hemopexin	FKGEFVWK		1.83827	acute	recovery	0.0260545		33.0517		305.627	267.683	283.039	508.907	341.314	123.227	191.257	182.203	245.998	214.101
25	2420	506.695	1011.38	2	43.16	0.447897	sp|P27918|PROP_HUMAN	CFP	Properdin	SGGLCQPCR	[5] Methylthio (C)|[8] Methylthio (C)	1.63203	recovery	acute	0.621288		78.4541		137.724	204.106	501.941	388.593	308.091	864.089	130.509	193.966	822.691	508.329				x
25	5655	508.242	1014.47	2	43.18	-0.74846	sp|Q14651|PLSI_HUMAN	PLS1	Plastin-1	TVFACLMGK	[5] Methylthio (C)	1.10067	recovery	acute	0.428619		90.3266		26.2464	39.1276	265.092	268.262	149.682	160.194	106.929	159.647	232.235	195.941
25	1551	505.279	1008.54	2	43.18	-6.15933	sp|P02765|FETUA_HUMAN	AHSG	Alpha-2-HS-glycoprotein	PHGPGLIYR		1.12685	recovery	acute	0.757495		60.6821		1103.87	1014.01	1956.91	1369.85	1361.16	2157.44	172.093	1698.77	2106.97	1902.87				x
25	3363	796.69	2387.05	3	43.2	3.2627	sp|P02750|A2GL_HUMAN	LRG1	Leucine-rich alpha-2-glycoprotein	SDHGSSISCQPPAEIPGYLPADT	[9] Methylthio (C)	2.48493	acute	recovery	0.0196661		55.0557		577.487	579.493	752.886	530.356	610.056	410.355	284.101	91.6038	195.947	143.775		x	x
25	5197	579.234	1734.68	3	43.21	4.20058	sp|Q8NBP7|PCSK9_HUMAN	PCSK9	Proprotein convertase subtilisin/kexin type 9	CAPDEELLSCSSFSR	[1] Methylthio (C)|[10] Methylthio (C)	1.82562	acute	recovery	0.102978		63.0474		106.882	56.16	109.728	92.0509	91.205	19.5005	26.9098	70.1594	83.2642	76.7118
25	1017	523.305	1044.6	2	43.23	-1.0158	sp|P07358|CO8B_HUMAN	C8B	Complement component C8 beta chain	VQYNPAIIK		1.47924	acute	recovery	0.0161996		21.7914		1627.29	1417.65	1809.17	1378.69	1558.2	963.235	842.616	1030.27	1377.41	1203.84			x
25	755	487.27	972.526	2	43.27	-2.55789	sp|P00450|CERU_HUMAN	CP	Ceruloplasmin	TTIEKPVW		1.01945	recovery	acute	0.790899		59.2873		987.903	648.003	998.971	1050.84	921.43	914.599	1732.57	503.335	606.883	555.109				x
25	2375	447.238	892.461	2	43.28	-4.42435	sp|P13671|CO6_HUMAN	C6	Complement component C6	ALQEYAAK		1.69938	recovery	acute	0.23948		72.9569		461.223	377.832	22.7721	722.571	396.099	927.283	682.177	485.443	597.596	541.519				x
25	1329	631.794	2523.15	4	43.28	2.51558	sp|P00450|CERU_HUMAN	CP	Ceruloplasmin	TYSDHPEKVNKDDEEFIESNK		1.50305	recovery	acute	0.949816		117.855		2830.51	2408.33	23.0365	5.30489	1316.79	11.8837	3332.45	4570.18	2.29451	2286.24				x
25	3441	582.301	1162.59	2	43.32	0.310097	sp|P00751|CFAB_HUMAN	CFB	Complement factor B	LLQEGQALEY		1.339	acute	recovery	0.214429		66.6063		302.973	296.297	282.333	269.963	287.891	418.206	149.742	89.1999	202.869	146.034
25	4082	1028.11	3081.3	3	43.33	4.75122	sp|P04114|APOB_HUMAN	APOB	Apolipoprotein B-100	GISTSAASPAVGTVGMDMDEDDDFSKWNF	[16] Oxidation (M)|[18] Oxidation (M)	2.60839	acute	recovery	0.00104807		26.2372		370.082	466.518	333.244	423.033	398.219	187.101	174.472	152.58	96.5217	124.551		x
25	6964	606.962	1817.86	3	43.34	5.51598	sp|Q14766|LTBP1_HUMAN	LTBP1	Latent-transforming growth factor beta-binding protein 1	TSTDLDVDVDQPKEEK		1.20768	acute	recovery	0.383874		71.6661		167.694	155.788	200.571	137.521	165.394	109.028	28.5471	145.637	264.593	205.115
25	567	598.647	1792.92	3	43.34	2.35996	sp|P02765|FETUA_HUMAN	AHSG	Alpha-2-HS-glycoprotein	VAIDYINQNLPWGYK		1.10617	acute	recovery	0.474061		45.2301		3563.77	3996.14	3786.73	3847.61	3798.56	2106.99	2071.1	4803.55	4754.27	4778.91			x
25	783	493.797	985.58	2	43.38	-1.04849	sp|P02775|CXCL7_HUMAN	PPBP	Platelet basic protein	IQSLEVIGK		1.82104	recovery	acute	0.173762		49.9845		1011.57	798.17	2032.01	1156	1249.44	3173.46	3273.43	953.487	1700.74	1327.11				x
25	1782	693.664	2077.97	3	43.39	2.34484	sp|P08603|CFAH_HUMAN	CFH	Complement factor H	VSSAMEPDREYHFGQAVR		2.35085	recovery	acute	0.0969042		92.204		97.8304	207.497	934.187	1345.61	646.281	811.928	1655.77	2078.29	1531.25	1804.77		x		x
25	3610	761.891	1521.77	2	43.4	-0.162728	sp|P02790|HEMO_HUMAN	HPX	Hemopexin	EVGTPHGIILDSVDA		1.25148	acute	recovery	0.461456		174.942		406.042	550.581	4.83923	728.79	422.563	0	20.5899	109.175	1220.83	665.005
25	4109	551.79	1101.57	2	43.4	-8.07636	sp|P25311|ZA2G_HUMAN	AZGP1	Zinc-alpha-2-glycoprotein	KSQPMGLWR		2.20512	acute	recovery	0.546555		161.252		38.2853	60.098	765.396	32.0904	223.968	327.72	23.1639	42.4287	12.9562	27.6924		x
25	1233	603.608	1807.8	3	43.41	3.00534	sp|P00450|CERU_HUMAN	CP	Ceruloplasmin	ADDKVYPGEQYTYML	[14] Oxidation (M)	3.67284	acute	recovery	0.169087		87.3087		4003.89	4661.08	516.434	723.177	2476.14	1026.96	893.94	391.195	384.612	387.903		x	x
25	11573	596.307	1785.9	3	43.43	0.484658	sp|P19827|ITIH1_HUMAN	ITIH1	Inter-alpha-trypsin inhibitor heavy chain H1	SLDYGFVTPLTSMSIR		2.19939	acute	recovery	0.579133		200		0	0	4.47265	19.8566	6.08232	0	0	11.0618	0	5.53092		x
25	1738	496.932	1487.77	3	43.44	0.321562	sp|P06396|GELS_HUMAN	GSN	Gelsolin	LSYLSSHIANVER		1.60964	recovery	acute	0.00965911		19.5673		372.184	389.321	292.061	308.018	340.396	518.342	408.868	637.579	626.877	632.228				x
25	6808	486.743	971.471	2	43.44	-11.6583	sp|P31995|FCG2C_HUMAN	FCGR2C	Low affinity immunoglobulin gamma Fc region receptor II-c	AAQFEPPGR		1.3516	acute	recovery	0.745872		94.1565		36.2793	34.9904	226.873	339.236	159.345	12.312	59.3586	187.341	212.563	199.952
25	9500	732.342	2925.34	4	43.45	9.02908	sp|P08603|CFAH_HUMAN	CFH	Complement factor H	SPPEISHGVVAHMSDSYQYGEEVTYK	[13] Oxidation (M)	2.16498	acute	recovery	0.575989		97.9171		147.302	107.931	9.6506	14.9959	69.9699	20.213	5.41374	49.2435	54.4057	51.8246		x
25	2306	473.982	1891.9	4	43.47	2.13325	sp|P00450|CERU_HUMAN	CP	Ceruloplasmin	IIETTWDYASDHGEKK		1.57581	acute	recovery	0.0373264		25.8032		837.445	973.473	608.094	721.85	785.215	320.618	510.057	535.842	626.662	581.252			x
25	79	587.784	1173.55	2	43.51	0.222334	sp|P08603|CFAH_HUMAN	CFH	Complement factor H	CLPVTAPENGK	[1] Methylthio (C)	1.508	recovery	acute	0.108453		39.6534		10463	7304.82	17936.4	17562	13316.5	18336	16555.7	18278.4	27155.1	22716.7				x
25	4574	535.28	1602.82	3	43.51	-12.0742	sp|Q14847|LASP1_HUMAN	LASP1	LIM and SH3 domain protein 1	GKGFSVVADTPELQR		1.18934	acute	recovery	0.777835		97.2977		131.589	94.2345	24.5478	0	62.5928	3.43948	67.3894	104.006	35.6777	69.8418
25	4513	590.643	1768.91	3	43.53	-0.120632	sp|P01011|AACT_HUMAN	SERPINA3	Alpha-1-antichymotrypsin	IIVPTDTQNIFFMSK	[13] Oxidation (M)	1.8418	acute	recovery	0.144529		116.809		234.751	225.504	324.482	350.441	283.795	274.893	341.45	0	0	0
25	6901	428.206	854.398	2	43.56	-1.71711	sp|P08603|CFAH_HUMAN	CFH	Complement factor H	DHNSNIR		2.35767	recovery	acute	0.0889921		100.17		35.6549	51.9637	6.74022	145.746	60.0262	153.291	96.0909	134.742	181.965	158.354		x
25	439	501.95	1502.83	3	43.6	0.0263919	sp|P04004|VTNC_HUMAN	VTN	Vitronectin	IYISGMAPRPSLAK		1.3309	recovery	acute	0.411502		111.544		328.662	354.474	4824.34	8218.86	3431.58	1189.88	2231.23	9075.37	5771.95	7423.66				x
25	7813	504.264	1006.51	2	43.68	0.781335	sp|P00450|CERU_HUMAN	CP	Ceruloplasmin	HYYIGIIE		1.45034	acute	recovery	0.00267839		12.7435		153.22	132.167	129.418	134.065	137.217	101.344	105.725	93.031	78.3406	85.6858
25	5992	638.361	1274.71	2	43.68	-1.507	sp|P06396|GELS_HUMAN	GSN	Gelsolin	HVVPNEVVVQR		370.298	acute	recovery	0.193387		198.285		0.95505	10.5663	713.504	0	181.256	0.000839687	0.0117754	1.94534	0	0.972668		x
25	7885	528.768	1055.52	2	43.71	-2.42817	sp|P25311|ZA2G_HUMAN	AZGP1	Zinc-alpha-2-glycoprotein	GEVQEPELR		1.59035	recovery	acute	0.882176		113.421		120.005	140.115	196.66	193.823	162.65	156.587	695.853	107.44	74.8038	91.1217
25	7863	681.304	2721.19	4	43.72	7.0846	sp|P0C0L5|CO4B_HUMAN	C4B	Complement C4-B	VQQPDCREPFLSCCQFAESLRK	[6] Methylthio (C)|[13] Methylthio (C)|[14] Methylthio (C)	1.96682	acute	recovery	0.237375		91.4343		349.522	372.658	124.747	154.924	250.463	236.077	1.38738	55.8439	216.068	135.956
25	3168	750.905	1499.79	2	43.75	4.56129	sp|P06396|GELS_HUMAN	GSN	Gelsolin	MSLFGGKPMIIYK	[1] Oxidation (M)	1.19461	acute	recovery	0.902781		105.953		268.093	365.782	0	186.836	205.178	0	198.807	415.346	72.8618	244.104
25	3327	796.693	2387.06	3	43.76	6.64829	sp|P07357|CO8A_HUMAN	C8A	Complement component C8 alpha chain	FINDYGTHYITSGSMGGIYEY		3.48205	acute	recovery	0.0325391		58.8088		428.148	707.842	1839.69	1381.86	1089.39	127.571	292.187	339.14	492.534	415.837		x	x
25	2140	545.789	1089.56	2	43.79	-0.43688	sp|P00747|PLMN_HUMAN	PLG	Plasminogen	VTWIEGVMR		1.28161	acute	recovery	0.991147		76.5027		237.868	221.235	1160.77	1092.96	678.208	304.291	491.932	664.85	655.667	660.258			x
25	3749	496.224	990.434	2	43.81	4.17127	sp|P02656|APOC3_HUMAN	APOC3	Apolipoprotein C-III	SFMQGYMK		2.80525	recovery	acute	0.214549		77.4655		117.784	67.3219	152.239	78.9016	104.062	150.974	57.6174	415.334	543.75	479.542		x
25	2717	515.219	1028.42	2	43.82	-0.584116	sp|P07357|CO8A_HUMAN	C8A	Complement component C8 alpha chain	LMEFNACR	[7] Methylthio (C)	2.12671	acute	recovery	0.44384		82.4089		113.559	106.245	694.2	569.813	370.954	195.291	198.708	160.583	143.123	151.853		x
25	2641	647.342	1292.67	2	43.83	-1.81302	sp|P02671|FIBA_HUMAN	FGA	Fibrinogen alpha chain	GTLSGIGTLDGFR		1.79897	acute	recovery	0.93512		196.921		0.877503	285.094	1.35069	1.10271	72.1062	0.10849	14.1602	145.293	0.766342	73.0295
25	699	578.316	1154.62	2	43.85	0.0433309	sp|P00751|CFAB_HUMAN	CFB	Complement factor B	EELLPAQDIK		1.60985	acute	recovery	0.0655343		38.885		3005.38	4825.67	3691.8	4767	4072.46	1484.01	2081.77	3773.14	2779.94	3276.54			x
25	1346	491.245	1960.95	4	43.88	-1.66889	sp|P03950|ANGI_HUMAN	ANG	Angiogenin	YTHFLTQHYDAKPQGR		1.00733	acute	recovery	0.79144		42.7504		1905.41	2168.63	1632.15	1490.78	1799.24	1689.51	2865.57	1508.9	1080.59	1294.74			x
25	1945	405.741	809.467	2	43.93	2.69914	sp|P25940|CO5A3_HUMAN	COL5A3	Collagen alpha-3(V) chain	PLGPIGEK		1.04063	recovery	acute	0.478896		78.2971		671.122	709.173	927.263	546.96	713.63	1422.59	6.22977	707.45	834.222	770.836				x
25	8484	548.29	1094.56	2	43.94	0.160218	sp|Q9Y251|HPSE_HUMAN	HPSE	Heparanase	TDFLIFDPK		6.21035	recovery	acute	0.407829		200		0	0	0	17.2731	4.31829	0	0	68.6446	38.6277	53.6361		x
25	2176	552.726	1103.44	2	43.95	-0.0176155	sp|P34096|RNAS4_HUMAN	RNASE4	Ribonuclease 4	YCNLMMQR	[2] Methylthio (C)	1.02879	recovery	acute	0.480028		92.5049		86.1015	43.833	593.659	572.131	323.931	204.583	460.034	392.737	275.674	334.206
25	10728	898.419	3589.65	4	43.96	9.64031	sp|P02671|FIBA_HUMAN	FGA	Fibrinogen alpha chain	EVTKEVVTSEDGSDCPEAMDLGTLSGIGTLDGFR	[15] Methylthio (C)|[19] Oxidation (M)	4.02964	acute	recovery	0.55069		108.698		177.965	238.94	8.88716	8.44679	108.56	39.3833	42.3207	15.9919	10.0652	13.0286		x
25	2851	468.768	935.522	2	43.97	-1.03003	sp|P00450|CERU_HUMAN	CP	Ceruloplasmin	TPGIWLLH		2.21077	recovery	acute	0.57273		107.177		111.43	138.681	124.713	192.015	141.71	105.091	793.46	294.196	60.4016	177.299		x
25	5529	594.763	2375.02	4	43.98	4.04244	sp|P06396|GELS_HUMAN	GSN	Gelsolin	ATLHTSTAMAAQHGMDDDGTGQK	[9] Oxidation (M)|[15] Oxidation (M)	2.32543	acute	recovery	0.807638		137.665		148.525	766.24	83.1139	11.0602	252.235	50.5967	216.88	142.299	24.0966	83.1976		x
25	7424	963.663	3850.62	4	43.98	4.99567	sp|Q14515|SPRL1_HUMAN	SPARCL1	SPARC-like protein 1	DQGNQEQDPNISNGEEEEEKEPGEVGTHNDNQER		1.83237	acute	recovery	0.953927		144.853		0	4.76838	209.283	396.532	152.646	0	16.7515	55.5566	260.912	158.235
25	1885	544.726	1087.44	2	43.99	5.17407	sp|P02760|AMBP_HUMAN	AMBP	Protein AMBP	KEDSCQLGY	[5] Methylthio (C)	1.53951	acute	recovery	0.22054		82.3569		419.158	442.56	346.323	253.274	365.329	306.549	37.2975	127.697	477.665	302.681
25	37	567.327	1132.64	2	44.01	-0.402165	sp|P08603|CFAH_HUMAN	CFH	Complement factor H	RPYFPVAVGK		1.41846	recovery	acute	0.0310387		22.8181		38748.9	38078.5	53726.2	59721	47568.7	55896.5	70052.8	72970.8	70976.9	71973.9				x
25	186	658.811	1315.61	2	44.01	0.9361	sp|P08603|CFAH_HUMAN	CFH	Complement factor H	DVACHPGYALPK	[4] Methylthio (C)	1.315	recovery	acute	0.0536113		21.0029		11922.5	14524.3	19736.9	15836.9	15505.2	18629.5	18633	20569.1	23725.8	22147.4				x
25	126	463.722	925.429	2	44.05	-51.6707	sp|P25311|ZA2G_HUMAN	AZGP1	Zinc-alpha-2-glycoprotein	IDVHWTR		1.42516	recovery	acute	0.0522393		32.8155		10959.6	14160.9	23049.2	14709.4	15719.8	22672	22295	19890.2	24755.7	22323				x
25	9515	747.389	2239.15	3	44.05	7.56114	sp|P13645|K1C10_HUMAN	KRT10	Keratin, type I cytoskeletal 10	ADLEMQIESLTEELAYLKK	[5] Oxidation (M)	1.52269	recovery	acute	0.566989		195.489		15.558	110.771	0.581857	7.95546	33.7166	3.48743	201.865	0.00690488	0	0.00345244
25	3407	492.92	1475.74	3	44.06	0.102643	sp|Q8NBJ4|GOLM1_HUMAN	GOLM1	Golgi membrane protein 1	NIDVFNVEDQKR		1.30226	acute	recovery	0.231317		29.6703		292.126	180.583	392	304.871	292.395	268.551	219.764	192.222	217.577	204.899
25	2839	712.317	1422.62	2	44.08	14.2857	sp|P16109|LYAM3_HUMAN	SELP	P-selectin	WTDSPPMCEAIK	[8] Methylthio (C)	1.83876	recovery	acute	0.109356		60.0485		158.238	273.57	650.776	683.818	441.601	748.77	497.894	894.73	1106.6	1000.67				x
25	1175	523.587	1567.74	3	44.09	1.60936	sp|P25311|ZA2G_HUMAN	AZGP1	Zinc-alpha-2-glycoprotein	AYLEEECPATLRK	[7] Methylthio (C)	2.64373	acute	recovery	0.132096		77.9651		1345.89	1297.07	1564.26	1789.44	1499.16	15.5855	461.755	1062.02	728.896	895.457		x	x
25	8524	706.355	1410.7	2	44.09	1.53915	sp|P00751|CFAB_HUMAN	CFB	Complement factor B	PSGFYPYPVQTR		1.31855	acute	recovery	0.154211		24.4759		89.1233	70.1091	103.903	126.558	97.4234	64.1248	99.2029	59.8204	72.3987	66.1095
25	8617	674.986	2021.94	3	44.09	-1.554	sp|P00751|CFAB_HUMAN	CFB	Complement factor B	TIEGVDAEDGHGPGEQQKR		1.15568	recovery	acute	0.452446		59.9045		95.6283	79.5073	17.3695	135.623	82.032	107.99	78.348	90.6248	102.247	96.4357
25	11615	778.364	1554.71	2	44.1	-1.65248	sp|P05060|SCG1_HUMAN	CHGB	Secretogranin-1	GEAGAPGEEDIQGPTK		1.95767	recovery	acute	0.0786281		44.3415		14.7154	5.98109	21.5178	15.5241	14.4346	15.9581	34.3221	24.4001	38.3523	31.3762
25	202	650.308	1947.9	3	44.1	0.923289	sp|P25311|ZA2G_HUMAN	AZGP1	Zinc-alpha-2-glycoprotein	QVEGMEDWKQDSQLQK		1.36469	acute	recovery	0.539182		54.7826		6401.33	6008.96	15667.2	18458.3	11634	6463.19	7610.59	10418.8	9607.42	10013.1			x
25	1436	464.704	927.394	2	44.11	-0.229825	sp|P00742|FA10_HUMAN	F10	Coagulation factor X	NCELFTR	[2] Methylthio (C)	3.10062	acute	recovery	0.338491		79.6002		733.677	737.604	21.3197	401.427	473.507	0	134.613	182.926	293.315	238.121		x
25	1427	593.312	1184.61	2	44.11	0.694303	sp|P04196|HRG_HUMAN	HRG	Histidine-rich glycoprotein	GEVLPLPEANF		1.17185	acute	recovery	0.825815		100.736		224.84	339.707	1982.73	2746.12	1323.35	162.92	290.701	2586.9	1476.6	2031.75			x
25	540	660.64	1978.9	3	44.13	2.10406	sp|P08603|CFAH_HUMAN	CFH	Complement factor H	SSAMEPDREYHFGQAVR		1.78552	recovery	acute	0.137771		77.695		1817.32	2199.44	8229.38	10880.1	5781.56	6386.33	9742.01	13820.2	11343.7	12582				x
25	7915	1122.9	2243.78	2	44.16	10.9204	sp|P00751|CFAB_HUMAN	CFB	Complement factor B	TCQEGGSWSGTEPSCQDSFM	[2] Methylthio (C)|[15] Methylthio (C)|[20] Oxidation (M)	Infinity	acute	recovery	0.134344		121.15		525.282	332.666	0	0	214.487	0	0	0	0	0		x
25	5678	525.958	1574.85	3	44.16	-1.17551	sp|P09486|SPRC_HUMAN	SPARC	SPARC	RLEAGDHPVELLAR		1.60852	acute	recovery	0.229077		57.9925		91.735	136.824	288.583	219.537	184.17	56.9558	84.288	209.131	107.61	158.371
25	3321	437.231	1308.67	3	44.17	-0.234117	sp|P04070|PROC_HUMAN	PROC	Vitamin K-dependent protein C	YLDWIHGHIR		1.07514	acute	recovery	0.675833		46.0049		166.847	317.784	152.74	215.063	213.109	61.5263	242.477	248.418	240.437	244.428
25	11966	749.861	1497.71	2	44.21	14.6387	sp|Q13201|MMRN1_HUMAN	MMRN1	Multimerin-1	HSWTIPEDGNSQK		1.02385	acute	recovery	0.997145		200		0	0	44.0202	0	11.005	0	42.9949	0	0	0
25	6277	583.274	1164.53	2	44.23	-37.8372	sp|P13645|K1C10_HUMAN	KRT10	Keratin, type I cytoskeletal 10	LENEIQTYR		1.82019	acute	recovery	0.865666		108.405		427.954	383.694	8.48653	18.4768	209.653	220.209	21.7674	111.841	106.91	109.376
25	6305	664.924	1991.75	3	44.24	1.19249	sp|P00742|FA10_HUMAN	F10	Coagulation factor X	YKDGDQCETSPCQNQGK	[7] Methylthio (C)|[12] Methylthio (C)	2.25518	acute	recovery	0.120624		71.7808		182.11	164.186	55.3094	86.6556	122.065	89.3683	13.1805	28.75	85.2076	56.9788		x
25	7806	462.754	923.492	2	44.24	-4.22571	sp|P02748|CO9_HUMAN	C9	Complement component C9	ASLIYETK		4.10217	acute	recovery	0.377205		145.971		0	12.2922	46.5021	52.0166	27.7027	21.4363	0.40986	3.25979	1.90681	2.5833		x
25	8834	769.404	1536.79	2	44.24	-0.0741491	sp|P00738|HPT_HUMAN	HP	Haptoglobin	SPVGVQPILNEHTF		12.2286	acute	recovery	0.406052		127.875		109.485	148.445	0.560807	1.30975	64.9501	3.60108	15.3503	1.15672	1.13731	1.14701		x
25	128	731.359	2191.05	3	44.25	2.88292	sp|P08603|CFAH_HUMAN	CFH	Complement factor H	IVSSAMEPDREYHFGQAVR		1.7977	recovery	acute	0.131388		77.5999		9638.73	10595.5	43053.6	54750.9	29509.7	32969.6	53071.1	65722.9	60434.4	63078.6				x
25	6700	403.705	805.395	2	44.25	-3.07389	sp|P02751|FINC_HUMAN	FN1	Fibronectin	IGDTWSK		1.24847	recovery	acute	0.415865		78.32		69.1959	49.2603	255.247	326.446	175.037	271.811	109.82	199.773	292.71	246.242
25	8435	504.263	1006.51	2	44.26	-0.255638	sp|P00450|CERU_HUMAN	CP	Ceruloplasmin	HYYIGIIE		1.70598	acute	recovery	0.005555		24.1031		362.635	342.724	269.198	296.906	317.866	167.165	252.879	154.535	170.718	162.627
25	4167	442.226	1323.66	3	44.26	0.411509	sp|P0C0L4|CO4A_HUMAN	C4A	Complement C4-A	KADGSYAAWLSR		1.3565	acute	recovery	0.254048		54.2115		105.071	77.0334	101.923	115.832	99.965	25.2453	58.2209	114.557	96.7487	105.653
25	10745	707.861	1413.71	2	44.26	-1.40758	sp|P62328|TYB4_HUMAN	TMSB4X	Thymosin beta-4	TETQEKNPLPSK	[N-term] Carbamyl (N-term)	3.10283	recovery	acute	0.287696		187.759		29.6401	0	0	1.45129	7.77285	58.2878	26.6348	0	11.5486	5.77431		x
25	4158	459.261	916.507	2	44.27	-6.21234	sp|P10319|1B58_HUMAN	HLA-B	HLA class I histocompatibility antigen, B-58 alpha chain	ITLTWQR		2.47944	acute	recovery	0.0450699		74.3176		215.813	261.723	325.293	239.419	260.562	46.6332	28.8593	172.956	171.907	172.431		x
25	3063	423.704	845.392	2	44.32	0.659581	sp|P02790|HEMO_HUMAN	HPX	Hemopexin	NFPSPVDA		2.01359	acute	recovery	0.0277866		48.8777		517.195	507.056	472.245	445.204	485.425	174.4	109.862	325.682	354.354	340.018		x
25	11139	921.861	1841.71	2	44.32	3.69182	sp|P02671|FIBA_HUMAN	FGA	Fibrinogen alpha chain	EVVTSEDGSDCPEAMDL	[11] Methylthio (C)	995.791	recovery	acute	0.332688		200		0.159382	0	0	0	0.0398456	158.349	0	0	0.362298	0.181149		x
25	3453	537.726	1073.44	2	44.34	-0.0307337	sp|P13671|CO6_HUMAN	C6	Complement component C6	ECNNPAPQR	[2] Methylthio (C)	1.47765	recovery	acute	0.334368		72.6736		543.355	388.953	8.03026	709.749	412.522	950.333	497.795	374.388	615.728	495.058				x
25	1080	470.248	1407.72	3	44.39	2.01818	sp|P04114|APOB_HUMAN	APOB	Apolipoprotein B-100	EQHLFLPFSYK		1.66392	acute	recovery	0.209659		68.3392		1149.64	1044.41	2570.61	2384.43	1787.27	416.425	474.315	1573.57	1832.23	1702.9			x
25	7409	478.557	1432.65	3	44.39	-1.24916	sp|P15169|CBPN_HUMAN	CPN1	Carboxypeptidase N catalytic chain	YVGNMHGNEALGR	[5] Oxidation (M)	2.02176	acute	recovery	0.278503		67.3753		151.448	144.285	28.7095	50.6207	93.7658	69.1829	39.0006	40.666	36.6637	38.6649		x
25	5264	484.798	967.581	2	44.4	-0.327301	sp|P04040|CATA_HUMAN	CAT	Catalase	LNVITVGPR		11.5617	acute	recovery	0.355607		200		96.5556	94.1995	0	0	47.6888	16.4988	0	0	0	0		x
25	9917	632.658	1894.95	3	44.42	1.01261	sp|Q12860|CNTN1_HUMAN	CNTN1	Contactin-1	IKTDGAAPNVAPSDVGGGGGR		1.8891	recovery	acute	0.218129		87.1162		63.9536	19.7165	0	62.1704	36.4601	76.0686	67.4256	55.1452	76.8681	66.0066
25	2182	802.068	2403.18	3	44.42	2.59528	sp|P10909|CLUS_HUMAN	CLU	Clusterin	FTREPQDTYHYLPFSLPHR		1.16245	recovery	acute	0.584779		37.0712		1757.74	2083.78	802.198	2201.08	1711.2	1274.69	2956.51	2124.48	1601.03	1862.75				x
25	11913	619.964	1856.87	3	44.42	2.94649	sp|P00450|CERU_HUMAN	CP	Ceruloplasmin	VDTEHSNIYLQNGPDR		7.76465	recovery	acute	0.991771		198.916		9.37753	2.56894	1.52419	0	3.36766	0.425831	104.169	0	0	0		x
25	8927	507.245	1012.48	2	44.44	3.36112	sp|P01024|CO3_HUMAN	C3	Complement C3	FISLGEACK	[8] Methylthio (C)	1.02769	recovery	acute	0.825681		47.4457		261.147	161.647	93.5883	113.745	157.532	223.943	188.54	124.005	111.089	117.547
25	2559	836.433	835.426	1	44.45	3.69623	sp|P02760|AMBP_HUMAN	AMBP	Protein AMBP	WAFDAVK		1.00064	recovery	acute	0.89473		29.0817		983.982	992.527	740.684	766.474	870.917	708.326	603.138	1109.39	1065.05	1087.22				x
25	11545	481.504	1921.99	4	44.46	-0.0127956	sp|P00751|CFAB_HUMAN	CFB	Complement factor B	STGSWSTLKTQDQKTVR		2.38455	acute	recovery	0.832214		191.954		40.3771	0	1.2701	0	10.4118	8.0529	1.12147	0	8.29104	4.14552		x
25	9809	439.248	876.481	2	44.48	-0.922365	sp|P00751|CFAB_HUMAN	CFB	Complement factor B	ASYGVKPR		31.0722	acute	recovery	0.307826		191.92		1.05825	2.10754	117.802	0.52072	30.3722	0.984739	0.299636	2.09943	0.526081	1.31275		x
25	5423	617.276	1848.81	3	44.59	1.44328	sp|P0C0L5|CO4B_HUMAN	C4B	Complement C4-B	EPFLSCCQFAESLRK	[6] Methylthio (C)|[7] Methylthio (C)	1.47989	acute	recovery	0.390429		81.6262		434.058	787.508	255.061	168.588	411.304	548.606	72.2624	109.92	380.924	245.422
25	8258	836.412	1670.81	2	44.6	7.34585	sp|P15169|CBPN_HUMAN	CPN1	Carboxypeptidase N catalytic chain	IHILPSMNPDGYEVA	[7] Oxidation (M)	Infinity	acute	recovery	0.134428		118.964		46.3247	66.0117	0	0	28.0841	0	0	0	0	0		x
25	5508	609.301	2433.17	4	44.62	1.72511	sp|P09871|C1S_HUMAN	C1S	Complement C1s subcomponent	HVVEGNREPTMYVGSTSVQTSR		141.734	recovery	acute	0.352794		199.089		0.600545	2.84728	0	9.73715	3.29624	3.0128	1862.38	1.59079	1.78121	1.686		x
25	1208	617.341	1849	3	44.66	1.81347	sp|P0C0L5|CO4B_HUMAN	C4B	Complement C4-B	ITPGKPYILTVPGHLDE		1.63511	acute	recovery	0.0403325		35.3521		2942.41	2758.63	2102.65	2103.01	2476.68	1932.78	2020.82	1020.11	1085.03	1052.57			x
25	9450	677.593	2029.76	3	44.67	3.83511	sp|P08603|CFAH_HUMAN	CFH	Complement factor H	IEGDEEMHCSDDGFWSK	[9] Methylthio (C)	1.92692	recovery	acute	0.293528		104.716		23.5239	17.1692	279.591	380.051	175.084	72.9121	151.216	582.95	542.413	562.681
25	7368	868.352	1734.69	2	44.68	11.4168	sp|P05156|CFAI_HUMAN	CFI	Complement factor I	ADSPMDDFFQCVNGK	[5] Oxidation (M)|[11] Methylthio (C)	163.888	acute	recovery	0.0291373		112.589		438.3	480.582	7.41093	5.19665	232.873	0.343769	0.967608	1.08983	3.28249	2.18616		x
25	1122	589.276	1764.81	3	44.68	8.65428	sp|P00751|CFAB_HUMAN	CFB	Complement factor B	IEGVDAEDGHGPGEQQK		1.7102	acute	recovery	0.697285		107.184		1310	918.901	7362.17	1744.85	2833.98	1824.06	1654.37	1295.24	1854.76	1575			x
25	3230	509.272	1016.53	2	44.69	-4.08341	sp|P02790|HEMO_HUMAN	HPX	Hemopexin	VWVYPPEK		1.68039	acute	recovery	0.0522105		42.8153		407.095	439.069	333.043	309.513	372.18	295.427	127.035	153.063	310.411	231.737
25	3970	784.101	3132.37	4	44.7	5.12384	sp|P02671|FIBA_HUMAN	FGA	Fibrinogen alpha chain	EVVTSEDGSDCPEAMDLGTLSGIGTLDGFR	[11] Methylthio (C)|[15] Oxidation (M)	2.2018	acute	recovery	0.610025		96.8272		1204.3	1407.04	115.021	123.699	712.515	563.934	476.573	142.272	111.644	126.958		x	x
25	11318	483.75	1930.97	4	44.71	-8.5361	sp|P25311|ZA2G_HUMAN	AZGP1	Zinc-alpha-2-glycoprotein	RQDPPSVVVTSHQAPGEK		14.5067	acute	recovery	0.178364		179.863		2.73502	2.38758	97.9984	2.88294	26.501	4.94104	0	0	2.36619	1.18309		x
25	5780	408.767	815.519	2	44.72	39.8803	sp|O75123|ZN623_HUMAN	ZNF623	Zinc finger protein 623	QSSLLIR		1.34782	recovery	acute	0.354419		65.1188		78.6365	51.8371	7.01663	91.0601	57.1376	87.5718	51.1723	66.1191	103.181	84.6502
25	1196	456.755	911.495	2	44.73	-2.72274	sp|P02765|FETUA_HUMAN	AHSG	Alpha-2-HS-glycoprotein	HGPGLIYR		1.28821	recovery	acute	0.27839		37.9151		1355.98	936.969	2318.67	2037.82	1662.36	2722.15	2321.11	1481.29	2041.3	1761.3				x
25	2145	651.318	2601.24	4	44.73	7.5571	sp|P08603|CFAH_HUMAN	CFH	Complement factor H	NTEILTGSWSDQTYPEGTQAIYK		1.22933	recovery	acute	0.46963		37.446		732.632	1073.46	1468.74	1835.69	1277.63	953.66	1281.51	2244.58	1802.79	2023.69				x
25	7026	614.835	1227.65	2	44.73	-5.14046	sp|Q14624|ITIH4_HUMAN	ITIH4	Inter-alpha-trypsin inhibitor heavy chain H4	IPKPEASFSPR		1.56014	recovery	acute	0.614281		150.373		52.9486	81.798	30.5835	87.9037	63.3084	8.17253	319.386	54.3202	13.2	33.7601
25	8222	743.83	1485.65	2	44.75	5.04227	sp|P08519|APOA_HUMAN	LPA	Apolipoprotein(a)	NPDAVAAPYCYTR	[10] Methylthio (C)	1.7204	recovery	acute	0.956919		146.464		31.7135	46.7101	14.0544	0	23.1195	22.8145	126.031	10.2542	0	5.12709
25	706	517.258	1032.5	2	44.77	-1.23086	sp|P00751|CFAB_HUMAN	CFB	Complement factor B	DFHINLFQ		1.02633	acute	recovery	0.903749		31.6225		1991.74	3642.45	1982.78	3175.25	2698.05	1700.57	3121.71	3507.52	2185.54	2846.53			x
25	11199	531.265	1060.51	2	44.79	-3.82421	sp|P07358|CO8B_HUMAN	C8B	Complement component C8 beta chain	SDLEVAHYK		51.9584	acute	recovery	0.112107		164.921		0	14.5365	212.229	18.1372	61.2256	0	0	2.89538	1.81806	2.35672		x
25	4198	579.255	1734.74	3	44.8	10.9045	sp|P61769|B2MG_HUMAN	B2M	Beta-2-microglobulin	TEFTPTEKDEYACR	[13] Methylthio (C)	2.23814	acute	recovery	0.0422137		61.039		204.358	217.101	343.642	313.444	269.636	49.7823	64.2096	184.621	183.281	183.951		x
25	11279	611.27	1220.53	2	44.84	25.2713	sp|P08603|CFAH_HUMAN	CFH	Complement factor H	LSYTCEGGFR	[N-term] Carbamyl (N-term)|[5] Methylthio (C)	4.4711	acute	recovery	0.576844		125.981		33.1609	91.3681	0	7.1818	32.9277	0.773627	3.072	14.0641	11.5485	12.8063		x
25	1204	536.713	1071.41	2	44.87	-0.687518	sp|P00747|PLMN_HUMAN	PLG	Plasminogen	NLDENYCR	[7] Methylthio (C)	1.3398	acute	recovery	0.163943		40.3549		1109.48	949.869	1102.85	790.578	988.195	1127.31	590.82	438.841	793.306	616.073			x
25	2132	466.731	931.448	2	44.9	-25.7962	sp|O60774|FMO6_HUMAN	FMO6P	Putative dimethylaniline monooxygenase [N-oxide-forming] 6	SRNNEVTL		1.03399	acute	recovery	0.661532		68.8696		413.72	348.331	445.725	199.736	351.878	325.622	286.502	92.3075	656.81	374.558
25	24	504.263	1006.51	2	44.91	-0.613782	sp|P00450|CERU_HUMAN	CP	Ceruloplasmin	HYYIGIIE		1.11454	acute	recovery	0.418482		30.2929		113728	100884	95794.8	92493.4	100725	119452	107153	73360.2	61530.5	67445.3			x
25	6936	504.262	1006.51	2	44.92	1.50936	sp|Q8NEV4|MYO3A_HUMAN	MYO3A	Myosin-IIIa	EKFEGNLK	[N-term] Carbamyl (N-term)	1.84831	acute	recovery	0.0931304		62.2509		253.994	239.52	241.121	134.15	217.196	204.766	149.394	45.1629	70.7209	57.9419
25	11820	568.238	1701.69	3	44.92	4.57696	sp|P00742|FA10_HUMAN	F10	Coagulation factor X	QEDACQGDSGGPHVTR	[5] Methylthio (C)	7.21757	acute	recovery	0.969073		193.221		2.31205	1.07606	138.606	0.235619	35.5575	2.278	4.53604	11.2594	1.6327	6.44602		x
25	6760	548.597	1642.77	3	44.93	0.0521493	sp|P00450|CERU_HUMAN	CP	Ceruloplasmin	TEHSNIYLQNGPDR		1.44819	acute	recovery	0.923574		68.9717		92.9877	86.5269	3.36614	133.216	79.0242	37.4299	104.836	47.945	28.0604	38.0027
25	1408	697.249	1392.48	2	44.94	1.27667	sp|P02765|FETUA_HUMAN	AHSG	Alpha-2-HS-glycoprotein	QPNCDDPETEEA	[4] Methylthio (C)	1.1814	acute	recovery	0.245786		20.5485		1875.61	1783.18	2476.27	1549.35	1921.1	1664.95	1295.8	1691.25	1852.49	1771.87			x
25	5240	498.22	994.425	2	44.94	-50.1119	sp|P02760|AMBP_HUMAN	AMBP	Protein AMBP	AEISMTSTR		1.9684	recovery	acute	0.366605		125.396		282.407	12.7827	21.2956	84.1578	100.161	323.425	29.4698	69.701	366.032	217.866
25	538	501.88	1502.62	3	44.95	0.547004	sp|P01042|KNG1_HUMAN	KNG1	Kininogen-1	TWQDCEYKDAAK	[5] Methylthio (C)	1.23749	acute	recovery	0.230536		38.3906		3409.84	3100.89	3473.42	3708.76	3423.23	1689.07	2099.52	3997.3	3279.22	3638.26			x
25	11595	781.882	3123.5	4	44.97	5.79023	sp|Q14624|ITIH4_HUMAN	ITIH4	Inter-alpha-trypsin inhibitor heavy chain H4	FSSHVGGTLGQFYQEVLWGSPAASDDGRR		Infinity	recovery	acute	0.152347		170.091		0	0	0	0	0	11.7329	88.0344	0	0	0		x
25	3389	639.233	1276.45	2	44.99	-0.94862	sp|P09871|C1S_HUMAN	C1S	Complement C1s subcomponent	GMDSCKGDSGGAF	[5] Methylthio (C)	22.5211	acute	recovery	0.035593		102.378		39.6687	56.2826	716.835	816.848	407.409	14.0093	1.48265	15.1221	41.7464	28.4342		x
25	6097	604.635	1810.88	3	44.99	-0.332478	sp|P02743|SAMP_HUMAN	APCS	Serum amyloid P-component	IVLGQEQDSYGGKFDR		1.92155	acute	recovery	0.770842		101.782		126.958	206.518	167.354	0	125.207	56.5506	157.517	0	46.5705	23.2853
25	3535	705.303	1408.59	2	45.03	1.57235	sp|P00450|CERU_HUMAN	CP	Ceruloplasmin	TTWDYASDHGEK		12.8349	acute	recovery	0.103932		168.051		108.619	127.489	2185.14	61.9481	620.8	84.6975	12.4863	84.0583	12.2299	48.1441		x	x
25	2236	477.749	953.483	2	45.06	-52.3442	sp|P06396|GELS_HUMAN	GSN	Gelsolin	IILYNYR		1.80537	recovery	acute	0.158022		82.3727		85.4956	39.2219	327.076	385.642	209.359	298.588	249.001	521.238	443.051	482.145
25	6484	733.91	1465.81	2	45.06	1.52305	sp|P10720|PF4V_HUMAN	PF4V1	Platelet factor 4 variant	KICLDLQALLYK	[3] Methylthio (C)	8.87915	recovery	acute	0.505702		135.347		37.8031	29.8617	0	4.80257	18.1168	162.935	467.985	12.5283	0	6.26413		x
25	8324	480.259	958.503	2	45.08	-5.08968	sp|P69905|HBA_HUMAN	HBA1	Hemoglobin subunit alpha	SPADKTNVK		1.4199	acute	recovery	0.816913		91.0826		133.952	197.028	41.0628	7.79021	94.9584	88.8417	120.859	52.0834	5.72254	28.903
25	10202	579.83	1157.65	2	45.11	0.668678	sp|O75368|SH3L1_HUMAN	SH3BGRL	SH3 domain-binding glutamic acid-rich-like protein	AFLGLTAPPGSK		22.0477	acute	recovery	0.341596		200		192.356	23.9952	0	0	54.0878	0	9.81289	0	0	0		x
25	3877	698.321	2091.94	3	45.12	6.15793	sp|Q96PD5|PGRP2_HUMAN	PGLYRP2	N-acetylmuramoyl-L-alanine amidase	YVHHTYVPAPPCTDFTR	[N-term] Carbamyl (N-term)|[12] Methylthio (C)	1.01664	recovery	acute	0.388328		112.079		98.6039	68.8907	152.006	244.006	140.877	0	26.4023	341.548	204.933	273.24
25	7776	593.352	1184.69	2	45.17	-1.53085	sp|P05155|IC1_HUMAN	SERPING1	Plasma protease C1 inhibitor	FQPTLLTLPR		778.578	recovery	acute	0.0176225		197.655		0.453974	0.00404013	0	0	0.114504	67.7722	282.258	3.89494	2.67478	3.28486		x
25	6056	694.356	1386.7	2	45.18	-5.15535	sp|P50552|VASP_HUMAN	VASP	Vasodilator-stimulated phosphoprotein	WLPAGTGPQAFSR		1.35414	acute	recovery	0.584186		104.232		174.279	335.711	0	58.1699	142.04	32.5939	80.7805	195.317	110.883	153.1
25	5085	548.289	2189.13	4	45.19	1.09294	sp|P19827|ITIH1_HUMAN	ITIH1	Inter-alpha-trypsin inhibitor heavy chain H1	VDLQYPQDAVLALTQNHHK		1.62731	acute	recovery	0.220882		96.5207		297.235	261.428	148.147	123.808	207.655	12.7204	35.6546	195.916	266.133	231.025
25	8850	746.848	1491.68	2	45.19	4.61389	sp|P02671|FIBA_HUMAN	FGA	Fibrinogen alpha chain	TFPGFFSPMLGEF	[9] Oxidation (M)	1.64196	acute	recovery	0.263294		82.2022		282.75	373.571	110.627	135.299	225.562	177.069	279.358	49.3859	43.6805	46.5332
25	3571	563.29	1124.56	2	45.21	-25.9458	sp|P06396|GELS_HUMAN	GSN	Gelsolin	LSSHIANVER		1.48633	recovery	acute	0.242239		72.7405		201.986	241.148	995.408	593.826	508.092	615.503	1224.47	673.452	507.354	590.403				x
25	1110	453.229	904.444	2	45.21	-3.81942	sp|Q5J8M3|EMC4_HUMAN	EMC4	ER membrane protein complex subunit 4	QIPMNLF	[N-term] Carbamyl (N-term)	1.118	acute	recovery	0.700227		37.0445		736.161	1492.06	696.262	1178.08	1025.64	578.548	1181.78	1133.2	776.015	954.607			x
25	5993	595.652	1783.93	3	45.21	2.0433	sp|P10124|SRGN_HUMAN	SRGN	Serglycin	GPMFELLPGESNKIPR		1.38071	recovery	acute	0.975283		200		0	0	0	496.068	124.017	0	0	684.928	0	342.464
25	2226	1084.53	2167.05	2	45.23	4.79393	sp|P02751|FINC_HUMAN	FN1	Fibronectin	ITYGETGGNSPVQEFTVPGSK		1.40934	acute	recovery	0.272171		40.4366		951.377	1715.95	1540	2617.56	1706.22	764.378	1177.13	1619.47	1281.62	1450.54			x
25	5137	460.894	1379.66	3	45.25	-1.25466	sp|P48740|MASP1_HUMAN	MASP1	Mannan-binding lectin serine protease 1	YGVYSYIHHNK		1.63055	acute	recovery	0.297388		79.8727		117.343	172.81	78.3318	150.794	129.82	154.209	0	92.5329	71.7262	82.1296
25	335	481.643	2403.18	5	45.25	1.92044	sp|P10909|CLUS_HUMAN	CLU	Clusterin	FTREPQDTYHYLPFSLPHR		1.16736	recovery	acute	0.36368		23.6548		13969	15252.6	11150.6	15999.2	14092.8	14837.5	21036.1	17915.5	12016.9	14966.2				x
25	4404	601.823	1201.63	2	45.26	1.05303	sp|P02760|AMBP_HUMAN	AMBP	Protein AMBP	TVAACNLPIVR	[5] Methylthio (C)	1.78152	acute	recovery	0.141377		82.41		601.834	474.729	642.56	341.61	515.183	83.4759	84.6648	526.683	461.906	494.295			x
25	6955	632.306	2525.2	4	45.28	3.88223	sp|P00450|CERU_HUMAN	CP	Ceruloplasmin	HYYIGIIETTWDYASDHGEKK		2.85101	acute	recovery	0.025789		55.3643		375.186	568.897	190.161	248.173	345.604	75.7045	136.091	209.86	63.231	136.546		x
25	4289	422.48	1685.89	4	45.28	-2.55751	sp|P63313|TYB10_HUMAN	TMSB10	Thymosin beta-10	NTLPTKETIEQEKR		2.82648	acute	recovery	0.874175		101.94		308.349	200.942	0.112907	46.8713	139.069	36.0008	28.7653	50.5237	81.5187	66.0212		x
25	9486	601.824	1201.63	2	45.29	1.35458	sp|P02760|AMBP_HUMAN	AMBP	Protein AMBP	TVAACNLPIVR	[5] Methylthio (C)	1.76363	acute	recovery	0.0638004		53.4356		325.163	240.458	267.629	307.356	285.152	104.772	73.7663	212.455	255.743	234.099
25	268	550.785	1099.56	2	45.31	1.20486	sp|P10643|CO7_HUMAN	C7	Complement component C7	LSGNVLSYTF		1.04491	acute	recovery	0.63369		17.5392		8841.2	10313.8	8320.37	9817.99	9323.33	9063.47	10500.6	9359.51	6767.02	8063.27			x
25	6522	730.37	2188.09	3	45.32	0.474982	sp|P12259|FA5_HUMAN	F5	Coagulation factor V	AEEVIWDYAPVIPANMDKK		1.03481	acute	recovery	0.581162		94.4914		41.291	47.0932	453.206	425.986	241.894	101.949	196.502	281.482	355.091	318.287
25	5647	631.059	2520.21	4	45.36	0.971332	sp|P09871|C1S_HUMAN	C1S	Complement C1s subcomponent	AHVVEGNREPTMYVGSTSVQTSR	[12] Oxidation (M)	2.42631	acute	recovery	0.611108		102.364		346.646	211.248	24.5558	27.5903	152.51	92.2771	86.6532	42.1142	30.3822	36.2482		x
25	4429	920.082	2757.22	3	45.37	4.01893	sp|P00751|CFAB_HUMAN	CFB	Complement factor B	WSGQTAICDNGAGYCSNPGIPIGTRK	[8] Methylthio (C)|[15] Methylthio (C)	2.76808	acute	recovery	0.0751043		95.1719		281.086	308.038	456.468	479.999	381.398	309.414	12.1971	63.2951	166.23	114.763		x
25	5033	438.235	874.456	2	45.38	-11.4046	sp|Q86SG6|NEK8_HUMAN	NEK8	Serine/threonine-protein kinase Nek8	QPQFISR		1.17076	recovery	acute	0.42222		58.6563		154.197	181.089	537.942	476.121	337.337	290.337	445.11	449.587	394.73	422.159
25	6143	963.826	2888.45	3	45.39	3.34432	sp|P09871|C1S_HUMAN	C1S	Complement C1s subcomponent	VLTAAHVVEGNREPTMYVGSTSVQTSR		2.67868	acute	recovery	0.884829		121.007		2.86071	24.5757	392.339	752.69	293.116	24.2668	168.37	177.939	67.1263	122.533		x
25	2119	580.878	2899.35	5	45.44	3.25877	sp|P08603|CFAH_HUMAN	CFH	Complement factor H	RPCGHPGDTPFGTFTLTGGNVFEYGVK	[3] Methylthio (C)	1.07737	recovery	acute	0.821229		33.7294		654.279	757.066	766.342	1167.95	836.409	544.855	758.538	1202.83	1098.25	1150.54				x
25	2124	509.276	1016.54	2	45.46	-3.46673	sp|Q14624|ITIH4_HUMAN	ITIH4	Inter-alpha-trypsin inhibitor heavy chain H4	FAHTVVTSR		1.05283	acute	recovery	0.615858		69.4324		671.211	510.063	52.7799	968.165	550.555	551.813	412.849	490.657	636.389	563.523			x
25	7767	624.809	1247.6	2	45.48	-0.00105009	sp|P08603|CFAH_HUMAN	CFH	Complement factor H	WQSIPLCVEK	[7] Methylthio (C)	1.27752	recovery	acute	0.559182		47.8444		104.197	91.2192	188.47	228.633	153.13	143.473	90.441	282.01	266.583	274.297
25	8626	495.754	989.493	2	45.49	-3.59061	sp|P0C0L4|CO4A_HUMAN	C4A	Complement C4-A	MQLDIQAR	[1] Oxidation (M)	1.22446	recovery	acute	0.51821		96.8844		210.743	147.743	6.15607	33.0329	99.4187	102.508	282.224	50.03	52.1739	51.102
25	4407	498.311	994.608	2	45.52	1.6631	sp|P12259|FA5_HUMAN	F5	Coagulation factor V	PPSDLLLLK		2.42872	acute	recovery	0.217448		88.6023		125.73	206.536	39.7133	136.118	127.024	0	32.0922	106.852	70.2589	88.5555		x
25	2448	463.23	924.446	2	45.53	0.436059	sp|P08603|CFAH_HUMAN	CFH	Complement factor H	NGFYPATR		5.1323	recovery	acute	0.325638		162.83		50.0329	78.5183	501.98	158.916	197.362	308.635	3483.44	159.132	100.477	129.804		x		x
25	3392	544.747	1087.48	2	45.55	-1.62025	sp|P01023|A2MG_HUMAN	A2M	Alpha-2-macroglobulin	TEHPFTVEE		1.05278	recovery	acute	0.831132		70.4841		201.046	124.585	706.922	494.861	381.854	218.193	180.326	492.037	717.478	604.758
25	5024	603.94	3617.6	6	45.56	5.30864	sp|P00751|CFAB_HUMAN	CFB	Complement factor B	GHESCMGAVVSEYFVLTAAHCFTVDDKEHSIK	[5] Methylthio (C)|[6] Oxidation (M)|[21] Methylthio (C)	5.0289	acute	recovery	0.160729		114.062		789.671	2075	198.279	112.69	793.91	97.9227	40.7712	196.092	296.692	246.392		x	x
25	2806	655.05	2616.17	4	45.56	2.03246	sp|P00450|CERU_HUMAN	CP	Ceruloplasmin	MGMGNEIDLHTVHFHGHSFQYK	[1] Oxidation (M)|[3] Oxidation (M)	12.3771	acute	recovery	0.746824		111.471		2297.71	2251.21	0	81.1522	1157.52	111.246	128.146	128.203	6.48996	67.3465		x	x
25	4069	449.213	896.411	2	45.59	5.35504	sp|P35527|K1C9_HUMAN	KRT9	Keratin, type I cytoskeletal 9	MTLDDFR		2.74444	recovery	acute	0.452206		157.74		0	37.045	179.643	0	54.1721	96.7398	428.878	0	69.0704	34.5352		x
25	12331	582.229	1743.66	3	45.63	-0.176042	sp|P02671|FIBA_HUMAN	FGA	Fibrinogen alpha chain	MADEAGSEADHEGTHST		35783.7	recovery	acute	0.189662		200		0	0	0	0.00300092	0.00075023	103.269	0	0	4.11506	2.05753		x
25	5852	847.155	3384.59	4	45.63	8.41238	sp|P06681|CO2_HUMAN	C2	Complement C2	QPYSYDFPEDVAPALGTSFSHMLGATNPTQK	[22] Oxidation (M)	9.92606	acute	recovery	0.514218		115.781		1297.26	1599.08	7.19087	4.5958	727.031	182.128	79.1631	31.6877	0	15.8438		x	x
25	10119	726.321	2175.94	3	45.68	1.65558	sp|P25786|PSA1_HUMAN	PSMA1	Proteasome subunit alpha type-1	AQPAQPADEPAEKADEPMEH	[18] Oxidation (M)	141.871	acute	recovery	0.0168234		200		100.447	55.4232	2.22972	4.01612	40.5291	0	0	0	1.1427	0.57135		x
25	10098	459.747	917.48	2	45.68	-9.85384	sp|Q5SY80|CA101_HUMAN	C1orf101	Uncharacterized protein C1orf101	IVVPMTKD	[5] Oxidation (M)	2.78265	recovery	acute	0.37788		171.726		0	0	2.89919	23.2642	6.54086	4.83125	0.0611611	28.787	39.1243	33.9557		x
25	1011	417.889	1250.64	3	45.69	0.0435067	sp|P07357|CO8A_HUMAN	C8A	Complement component C8 alpha chain	EMQPIHEVLR		1.44921	recovery	acute	0.281229		105.975		91.5968	81.6538	1238.21	1737.39	787.213	434.755	917.168	1507.21	1704.21	1605.71				x
25	3551	538.751	2150.98	4	45.7	-2.91677	sp|P00751|CFAB_HUMAN	CFB	Complement factor B	ETIEGVDAEDGHGPGEQQKR		1.15792	recovery	acute	0.431109		73.1009		184.342	120.624	20.2927	286.735	152.999	192.288	144.443	158.656	213.253	185.955
25	396	814.403	1626.79	2	45.73	1.79087	sp|P00450|CERU_HUMAN	CP	Ceruloplasmin	SVPPSASHVAPTETFT		1.41883	acute	recovery	0.00201978		10.7061		16601.1	18123.6	16759.1	19515.1	17749.8	10572.3	13387.2	13424.2	12656.7	13040.5			x
25	3225	931.776	2792.31	3	45.77	6.19084	sp|P08603|CFAH_HUMAN	CFH	Complement factor H	SVYAPASSVEYQCQNLYQLEGNKR	[13] Methylthio (C)	1.15008	recovery	acute	0.412986		23.6941		472.247	604.33	536.807	382.228	498.903	749.773	609.379	447.722	488.241	467.981				x
25	285	472.676	943.338	2	45.78	-0.906378	sp|P02760|AMBP_HUMAN	AMBP	Protein AMBP	ECLQTCR	[2] Methylthio (C)|[6] Methylthio (C)	1.11371	acute	recovery	0.531192		63.8939		4900.81	5617.86	8756.72	4663.6	5984.75	8237.32	1578.36	3356.9	8322.17	5839.54			x
25	3362	616.254	1230.49	2	45.78	-6.35138	sp|P08603|CFAH_HUMAN	CFH	Complement factor H	TGDEITYQCR	[9] Methylthio (C)	1.03667	acute	recovery	0.816647		28.2378		394.225	360.239	245.155	255.512	313.783	405.3	328.396	273.797	203.235	238.516
25	6410	992.95	1983.88	2	45.79	1.49371	sp|P00748|FA12_HUMAN	F12	Coagulation factor XII	TTLSGAPCQPWASEATYR	[8] Methylthio (C)	1.67478	recovery	acute	0.656257		112.366		32.4907	59.4105	210.674	457.275	189.963	0	35.444	722.838	514.299	618.568
25	1090	445.723	889.431	2	45.8	-1.65859	sp|Q9H477|RBSK_HUMAN	RBKS	Ribokinase	LEDMLNR		1.52474	recovery	acute	0.209145		98.4688		125.514	213.108	2076.16	1510.73	981.377	2018.59	1454.33	1100.22	1412.24	1256.23				x
25	6748	552.232	1102.45	2	45.82	2.82801	sp|Q03591|FHR1_HUMAN	CFHR1	Complement factor H-related protein 1	EATFCDFPK	[5] Methylthio (C)	1.19136	acute	recovery	0.392457		51.9057		108.182	76.4718	104.139	76.3463	91.285	128.387	81.7938	33.6945	62.6149	48.1547
25	1759	859.393	1716.77	2	45.83	2.77662	sp|P25311|ZA2G_HUMAN	AZGP1	Zinc-alpha-2-glycoprotein	YYYDGKDYIEFNK		2.54371	acute	recovery	0.042878		70.12		1595.82	1926.06	1590.86	1858.22	1742.74	149.434	498.01	1280.16	812.863	1046.51		x	x
25	8755	453.767	905.52	2	45.84	-2.47427	sp|P99999|CYC_HUMAN	CYCS	Cytochrome c	ADLIAYLK		Infinity	acute	recovery	0.138125		139.58		29.1377	82.9747	0	0	28.0281	0	0	0	0	0		x
25	2876	580.626	1738.86	3	45.84	1.99313	sp|P07358|CO8B_HUMAN	C8B	Complement component C8 beta chain	KPYNVESYTPQTQGK		2.73115	acute	recovery	0.765001		107.204		34.7682	79.8322	1518.88	1553.24	796.679	467.093	76.5604	83.2983	539.851	311.575		x	x
25	919	467.893	1400.66	3	45.85	0.100265	sp|P02751|FINC_HUMAN	FN1	Fibronectin	HYQINQQWER		1.3181	recovery	acute	0.208875		44.0358		536.293	567.022	1326.91	966.66	849.222	1374.07	1195.72	886.676	1020.96	953.818				x
25	8474	627.06	2504.21	4	45.85	1.53539	sp|P09871|C1S_HUMAN	C1S	Complement C1s subcomponent	AHVVEGNREPTMYVGSTSVQTSR		38.0377	recovery	acute	0.660938		197.724		2.98335	1.90633	4.26771	0	2.28935	2.98134	345.345	0	0	0		x
25	1485	533.938	1598.79	3	45.88	1.04947	sp|P06396|GELS_HUMAN	GSN	Gelsolin	AQLDEELGGTPVQSR		1.33307	acute	recovery	0.314006		61.5601		759.005	745.669	648.681	787.708	735.266	559.311	642.202	94.4725	910.249	502.361			x
25	3126	584.321	1166.63	2	45.89	-5.52281	sp|P00734|THRB_HUMAN	F2	Prothrombin	LKKPVAFSDY		2.76042	acute	recovery	0.000427953		26.1464		1139.82	1015.59	653.53	727.648	884.148	344.326	346.537	312.509	277.806	295.157	x	x	x
25	3138	844.725	2531.15	3	45.9	3.94565	sp|P27918|PROP_HUMAN	CFP	Properdin	CSAPEPSQKPPGKPCPGLAYEQR	[1] Methylthio (C)|[15] Methylthio (C)	1.06443	recovery	acute	0.417835		107.335		258.941	256.785	637.113	134.729	321.892	537.46	70.5037	0	762.567	381.284
25	5117	831.447	1660.88	2	45.93	4.59245	sp|O00151|PDLI1_HUMAN	PDLIM1	PDZ and LIM domain protein 1	VTPPEGYEVVTVFPK		4.97439	acute	recovery	0.670806		122.587		550.338	921.279	0	0	367.904	112.553	143.801	16.1972	23.2876	19.7424		x
25	3296	1077.47	2152.93	2	45.94	4.81409	sp|P04114|APOB_HUMAN	APOB	Apolipoprotein B-100	YTYNYEAESSSGVPGTADSR		1.10789	acute	recovery	0.493328		98.5699		302.653	437.074	994.917	1388.89	780.883	36.9317	207.588	1482.24	1092.6	1287.42			x
25	640	433.528	1297.56	3	45.99	0.36056	sp|P08603|CFAH_HUMAN	CFH	Complement factor H	SCDIPVFMNAR	[2] Methylthio (C)	1.6515	recovery	acute	0.163215		72.5298		826.302	775.38	3071.23	3722.14	2098.76	2439.99	2732.91	4771.15	3920.42	4345.78				x
25	3606	627.06	2504.21	4	45.99	0.971628	sp|P09871|C1S_HUMAN	C1S	Complement C1s subcomponent	AHVVEGNREPTMYVGSTSVQTSR		1.33007	recovery	acute	0.301695		92.2999		56.6812	64.6116	536.237	550.096	301.906	602.413	249.761	402.061	351.99	377.026
25	1564	522.943	1565.81	3	46	0.844465	sp|P02776|PLF4_HUMAN	PF4	Platelet factor 4	AGPHCPTAQLIATLK	[5] Methylthio (C)	2.33381	recovery	acute	0.075538		59.7496		1001.71	1199.24	1149.8	888.546	1059.82	3225.46	4183.52	1117.48	1367.24	1242.36		x		x
25	2180	705.365	2113.07	3	46	14.0198	sp|P01042|KNG1_HUMAN	KNG1	Kininogen-1	KIYPTVNCQPLGMISLMK	[8] Methylthio (C)|[13] Oxidation (M)|[17] Oxidation (M)	3.37757	acute	recovery	0.342328		81.1311		1370.1	1531.86	482.478	72.2207	864.166	242.512	279.214	154.764	346.926	250.845		x	x
25	3763	663.833	1325.65	2	46	5.78769	sp|P01031|CO5_HUMAN	C5	Complement C5	RMPITYDNGFL		1.42379	acute	recovery	0.95842		185.868		2.63498	6.89121	7.93277	311.503	82.2406	3.3278	73.2777	152.873	1.56726	77.2204
25	2358	423.219	1266.63	3	46.02	-3.29782	sp|P07357|CO8A_HUMAN	C8A	Complement component C8 alpha chain	EMQPIHEVLR	[2] Oxidation (M)	1.33921	acute	recovery	0.446864		46.7311		1073.73	890.785	441.343	412.877	704.684	635.064	227.147	588.791	653.77	621.28			x
25	2985	610.973	1829.9	3	46.05	1.47868	sp|P15169|CBPN_HUMAN	CPN1	Carboxypeptidase N catalytic chain	FSDHPGIHEPLEPEVK		1.16263	recovery	acute	0.795441		41.0601		377.385	508.083	492.454	750.127	532.012	243.478	798.056	688.986	743.606	716.296				x
25	5168	411.725	821.436	2	46.05	-4.38562	sp|P04196|HRG_HUMAN	HRG	Histidine-rich glycoprotein	QIGSVYR		1.49194	acute	recovery	0.914458		187.654		1.07166	13.5432	764.558	22.6634	200.459	1.73428	13.2626	465.597	56.852	261.225
25	5332	524.326	1046.64	2	46.09	-0.638064	sp|Q14624|ITIH4_HUMAN	ITIH4	Inter-alpha-trypsin inhibitor heavy chain H4	LGVYELLLK		Infinity	recovery	acute	0.138394		157.171		0	0	0	0	0	174.16	829.518	0	0	0		x
25	4100	654.66	1960.96	3	46.09	1.70415	sp|P03950|ANGI_HUMAN	ANG	Angiogenin	YTHFLTQHYDAKPQGR		1.04821	recovery	acute	0.866278		81.406		362.763	424.464	131.482	293.929	303.159	206.478	699.088	239.851	125.683	182.767
25	6405	596.306	1785.89	3	46.11	4.63134	sp|P02775|CXCL7_HUMAN	PPBP	Platelet basic protein	GKGTHCNQVEVIATLK	[N-term] Carbamyl (N-term)|[6] Methylthio (C)	17.0871	recovery	acute	0.00117072		58.5708		13.2919	10.5368	2.5377	11.542	9.47708	219.595	265.146	87.4677	75.5335	81.5006		x
25	9419	470.738	939.462	2	46.13	-4.7159	sp|Q14624|ITIH4_HUMAN	ITIH4	Inter-alpha-trypsin inhibitor heavy chain H4	YSLTVDSR		10.3958	acute	recovery	0.367048		200		0	0	5.51692	38.3039	10.9552	4.21525	0	0	0	0		x
25	7291	751.692	2252.06	3	46.15	11.0042	sp|P00751|CFAB_HUMAN	CFB	Complement factor B	TETIEGVDAEDGHGPGEQQKR		7.93647	acute	recovery	0.509749		156.136		89.5368	44.6749	662.052	0	199.066	6.81064	55.2231	38.296	0	19.148		x
25	2035	487.269	972.524	2	46.22	0.208474	sp|P04264|K2C1_HUMAN	KRT1	Keratin, type II cytoskeletal 1	IEISELNR		1.2255	recovery	acute	0.627025		58.3758		456.31	831.222	406.551	1140.38	708.615	802.626	1604.16	554.488	512.369	533.428				x
25	4741	1183.49	2364.97	2	46.33	6.132	sp|P19823|ITIH2_HUMAN	ITIH2	Inter-alpha-trypsin inhibitor heavy chain H2	MLADAPPQDPSCCSGALYYGSK	[12] Methylthio (C)|[13] Methylthio (C)	1.34772	recovery	acute	0.541682		115.753		99.7957	217.711	1265.4	1716.65	824.889	13.3898	9.70873	1960.44	2463.33	2211.89				x
25	11811	603.28	1204.55	2	46.34	-1.43964	sp|P35542|SAA4_HUMAN	SAA4	Serum amyloid A-4 protein	SNEKAEEWGR		1.70249	recovery	acute	0.336299		103.517		6.56113	4.93466	0.12941	18.455	7.52005	4.86289	5.5326	23.4904	17.3254	20.4079
25	12086	558.739	1115.46	2	46.4	0.387798	sp|Q03591|FHR1_HUMAN	CFHR1	Complement factor H-related protein 1	TGESAEFVCK	[9] Methylthio (C)	Infinity	recovery	acute	0.355918		200		0	0	0	0	0	0	22.9664	0	0	0		x
25	10990	467.246	932.477	2	46.42	-5.11723	sp|P04114|APOB_HUMAN	APOB	Apolipoprotein B-100	IEDGTLASK		1.07136	recovery	acute	0.523597		145.825		7.35783	8.12327	1.6469	66.1633	20.8228	9.0685	6.21548	32.6584	41.293	36.9757
25	5302	767.417	1532.82	2	46.44	0.0287794	sp|P00450|CERU_HUMAN	CP	Ceruloplasmin	KAEEEHLGILGPQL		4.76328	acute	recovery	0.0889458		82.5512		334.113	324.462	187.431	251.431	274.359	0	111.759	75.5312	43.1052	59.3182		x
25	26	465.933	1394.78	3	46.45	-0.0924783	sp|P08603|CFAH_HUMAN	CFH	Complement factor H	SSNLIILEEHLK		1.43804	recovery	acute	0.0125543		17.1191		106721	105271	147829	135437	123815	159360	181505	208085	163253	185669				x
25	425	444.225	1329.65	3	46.47	-2.43017	sp|Q03591|FHR1_HUMAN	CFHR1	Complement factor H-related protein 1	INHGILYDEEK		152.726	recovery	acute	0.436671		199.376		144.934	22.8735	34.3743	7.39031	52.3931	27.2654	31932.2	28.9647	18.6874	23.826		x		x
25	298	705.915	1409.82	2	46.48	1.14905	sp|P08603|CFAH_HUMAN	CFH	Complement factor H	KGEWVALNPLRK		1.34126	recovery	acute	0.260182		33.9466		5768.38	5888.99	7479.95	11305.1	7610.6	6092.92	9444.71	13312.1	11981.4	12646.7				x
25	4472	594.297	1186.58	2	46.48	-3.5342	sp|P19827|ITIH1_HUMAN	ITIH1	Inter-alpha-trypsin inhibitor heavy chain H1	LPDRVTGVDTD		1.16842	acute	recovery	0.450704		65.3311		376.5	322.827	232.346	173.87	276.386	279.741	7.98812	342.68	315.777	329.228
25	551	651.563	2602.22	4	46.51	1.63668	sp|Q14624|ITIH4_HUMAN	ITIH4	Inter-alpha-trypsin inhibitor heavy chain H4	VVTKPDDQEQSQVAEKPMEGESR	[18] Oxidation (M)	3.63251	acute	recovery	0.154963		87.8908		11359.8	8433.2	1378.66	1591.96	5690.9	2514.33	1853.9	943.84	954.555	949.197		x	x
25	157	690.344	1378.67	2	46.56	0.42168	sp|P00450|CERU_HUMAN	CP	Ceruloplasmin	SVPPSASHVAPTET		1.40324	acute	recovery	0.0284869		19.2699		38220.2	32545.2	51235.3	43957.6	41489.6	32336.2	27239.5	25681.1	33011	29346			x
25	6431	664.288	1326.56	2	46.58	3.0006	sp|P61158|ARP3_HUMAN	ACTR3	Actin-related protein 3	DYEEIGPSICR	[10] Methylthio (C)	1.61728	acute	recovery	0.961213		168.643		131.081	119.465	0	0	62.6365	136.485	9.04608	9.38776	0	4.69388
25	6646	549.629	1645.86	3	46.6	-1.6366	sp|P21333|FLNA_HUMAN	FLNA	Filamin-A	TGVAVNKPAEFTVDAK		159.344	acute	recovery	0.113883		175.03		230.513	287.23	1.07434	0.766457	129.896	0.100271	0.208885	0	2.9516	1.4758		x
25	395	805.046	2412.12	3	46.62	5.07587	sp|P02790|HEMO_HUMAN	HPX	Hemopexin	DGWHSWPIAHQWPQGPSAVDAA		1.73266	acute	recovery	0.0315346		39.174		11359.4	13996.7	14164.7	16265.1	13946.5	5100.93	5625.63	11380.8	10089.3	10735.1			x
25	3642	532.789	1063.56	2	46.64	-2.04313	sp|P08603|CFAH_HUMAN	CFH	Complement factor H	IIYKENER		2.1538	recovery	acute	0.573674		95.6901		322.346	40.4136	48.5012	183.336	148.649	521.862	84.6131	33.0818	641.084	337.083		x
25	8964	912.099	2733.27	3	46.7	5.80478	sp|Q14624|ITIH4_HUMAN	ITIH4	Inter-alpha-trypsin inhibitor heavy chain H4	MVVTKPDDQEQSQVAEKPMEGESR	[19] Oxidation (M)	3.77886	acute	recovery	0.899038		112.389		316.03	173.936	0	28.6698	129.659	37.1581	51.0443	45.106	3.93823	24.5221		x
25	800	474.205	1419.59	3	46.7	0.563927	sp|P27918|PROP_HUMAN	CFP	Properdin	HCYSIQHCPLK	[2] Methylthio (C)|[8] Methylthio (C)	1.12264	recovery	acute	0.964341		61.562		753.408	1127.5	2302.81	2204.19	1596.98	2922.88	370.256	1544.78	2333.38	1939.08				x
25	2242	495.242	1482.7	3	46.71	0.608821	sp|P25311|ZA2G_HUMAN	AZGP1	Zinc-alpha-2-glycoprotein	AREDIFMETLKD	[7] Oxidation (M)	3.64272	acute	recovery	0.143494		85.4529		747.641	622.025	103.633	108.794	395.523	168.647	123.723	83.574	58.3724	70.9732		x
25	7012	408.228	814.441	2	46.73	-4.91638	sp|O00187|MASP2_HUMAN	MASP2	Mannan-binding lectin serine protease 2	AGYVLHR		1.56416	recovery	acute	0.145767		72.8563		33.2316	47.5289	26.3513	114.471	55.3957	124.399	77.8571	64.3635	79.9709	72.1672
25	2126	566.253	1130.49	2	46.74	-39.1559	sp|P08603|CFAH_HUMAN	CFH	Complement factor H	GWSPAVPCLR	[8] Methylthio (C)	1.1026	acute	recovery	0.513854		33.0683		518.066	351.143	398.264	428.949	424.105	274.101	277.589	517.761	469.107	493.434
25	4738	821.745	2462.21	3	46.75	0.764015	sp|P06396|GELS_HUMAN	GSN	Gelsolin	VSNGAGTMSVSLVADENPFAQGALK		1.50731	recovery	acute	0.870643		144.876		25.6528	185.034	96.8702	737.688	261.311	5.22113	83.1455	1235.85	251.289	743.569
25	1498	432.253	1293.74	3	46.76	-2.26161	sp|P07360|CO8G_HUMAN	C8G	Complement component C8 gamma chain	RPASPISTIQPK		1.22148	acute	recovery	0.429331		66.5395		1133.67	800.433	1967.02	1610.28	1377.85	1651.67	29.6224	1266.64	1564.12	1415.38			x
25	4651	411.725	821.436	2	46.76	-4.61872	sp|P04196|HRG_HUMAN	HRG	Histidine-rich glycoprotein	QIGSVYR		1.57809	acute	recovery	0.872638		162.568		67.1139	59.2044	5.37157	795.791	231.87	82.3482	37.408	4.66978	463.298	233.984
25	11800	947.958	1893.9	2	46.79	-3.08536	sp|P08603|CFAH_HUMAN	CFH	Complement factor H	TSCVNPPTVQNAYIVSR	[3] Methylthio (C)	1.56725	acute	recovery	0.803207		76.1856		36.1768	32.9164	27.414	0	24.1268	0	13.1399	26.9436	21.494	24.2188
25	527	600.97	1799.89	3	46.8	1.77154	sp|P01034|CYTC_HUMAN	CST3	Cystatin-C	LVGGPMDASVEEEGVRR		1.41898	recovery	acute	0.291118		74.2556		1498.02	1365.85	6290.51	6813.47	3991.96	3403.67	4310.43	7476.13	7467.82	7471.98				x
25	2295	658.841	1315.67	2	46.83	0.687247	sp|P00751|CFAB_HUMAN	CFB	Complement factor B	LFHPNYNINGK		2.86737	acute	recovery	0.00188495		37.8356		539.269	465.907	583.554	550.462	534.798	148.883	106.295	253.95	236.918	245.434		x	x
25	6273	593.778	1185.54	2	46.84	3.93073	sp|P01031|CO5_HUMAN	C5	Complement C5	MPITYDNGFL	[1] Oxidation (M)	3.76419	acute	recovery	0.417642		99.3821		293.404	306.954	14.3751	31.0252	161.439	18.1051	37.2185	65.8155	50.414	58.1147		x
25	3292	506.758	1011.5	2	46.85	-8.04439	sp|P06396|GELS_HUMAN	GSN	Gelsolin	SSHIANVER		1.14875	acute	recovery	0.616219		36.3536		161.712	132.191	234.801	299.642	207.087	247.809	111.96	145.008	216.309	180.658
25	9968	601.824	1201.63	2	46.89	1.28048	sp|P02760|AMBP_HUMAN	AMBP	Protein AMBP	TVAACNLPIVR	[5] Methylthio (C)	1.68164	acute	recovery	0.209678		79.2726		52.0671	39.3204	56.9149	39.8384	47.0352	16.8146	2.1677	47.3797	45.5174	46.4485
25	1926	518.912	1553.71	3	46.89	-0.271815	sp|O43866|CD5L_HUMAN	CD5L	CD5 antigen-like	KPIWLSQMSCSGR	[8] Oxidation (M)|[10] Methylthio (C)	1.11938	acute	recovery	0.878388		89.2537		723.548	519.689	82.5924	98.4166	356.062	519.915	598.013	85.5991	68.8272	77.2132
25	3588	587.765	1173.52	2	46.94	-0.273715	sp|P08603|CFAH_HUMAN	CFH	Complement factor H	EFDHNSNIR	[N-term] Carbamyl (N-term)	3.49395	recovery	acute	0.114216		81.5056		93.2192	211.514	54.607	32.3112	97.9129	257.318	682.041	365.912	63.142	214.527		x
25	6999	624.81	1247.61	2	46.94	0.93657	sp|P08603|CFAH_HUMAN	CFH	Complement factor H	WQSIPLCVEK	[7] Methylthio (C)	1.08681	recovery	acute	0.983315		50.9949		279.925	303.495	394.772	406.771	346.241	213.099	221.942	465.836	604.315	535.075
25	1258	595.293	1188.57	2	46.97	-4.41935	sp|P06396|GELS_HUMAN	GSN	Gelsolin	DENPFAQGALK		1.48616	recovery	acute	0.0904493		35.7637		2125.9	2212.2	1091.48	1202.22	1657.95	1886.53	2923.67	2194.47	2851.27	2522.87				x
25	7727	738.355	1474.7	2	46.98	0.75059	sp|P00918|CAH2_HUMAN	CA2	Carbonic anhydrase 2	KLNFNGEGEPEEL		Infinity	acute	recovery	0.0333557		103.997		124.142	128.603	13.6673	0	66.603	0	0	0	0	0		x
25	4178	774.334	2319.98	3	46.98	6.99226	sp|P13671|CO6_HUMAN	C6	Complement component C6	YTCQGNSWTPPISNSLTCEK	[3] Methylthio (C)|[18] Methylthio (C)	1.07167	recovery	acute	0.982794		68.79		485.86	434.392	294.66	151.961	341.718	725.32	331.651	142.445	265.419	203.932
25	555	665.836	1329.66	2	46.99	0.970284	sp|P06396|GELS_HUMAN	GSN	Gelsolin	VPFDAATLHTSTA		1.31535	acute	recovery	0.0233264		16.9896		3362.92	2912.18	3446.31	3382.55	3275.99	2121.34	2137.89	2762.58	2940.5	2851.54			x
25	1605	751.024	2250.05	3	46.99	-0.0326929	sp|P08603|CFAH_HUMAN	CFH	Complement factor H	IVSSAMEPDREYHFGQAVR	[N-term] Carbamyl (N-term)|[6] Oxidation (M)	1.44047	acute	recovery	0.88549		94.3447		2003.46	2748.55	251.118	299.244	1325.59	1028.98	1231.24	861.634	559.136	710.385			x
25	5817	733.627	2930.48	4	47.07	-0.370129	sp|P00915|CAH1_HUMAN	CA1	Carbonic anhydrase 1	RSLLSNVEGDNAVPMQHNNRPTQPLK	[15] Oxidation (M)	29.6886	acute	recovery	0.648975		116.387		828.301	692.522	0	0	380.206	0	18.4522	25.2072	7.56635	16.3868		x
25	10527	452.528	1354.56	3	47.08	-1.10514	sp|P00751|CFAB_HUMAN	CFB	Complement factor B	LEDSVTYHCSR	[9] Methylthio (C)	2.92151	acute	recovery	0.0583149		62.1812		131.531	66.9624	196.391	277.476	168.09	18.0402	39.4677	74.1361	98.4977	86.3169		x
25	3553	848.409	2542.21	3	47.1	7.06421	sp|P61769|B2MG_HUMAN	B2M	Beta-2-microglobulin	SNFLNCYVSGFHPSDIEVDLLK	[6] Methylthio (C)	1.02588	recovery	acute	0.748877		58.6148		442.957	530.779	432.346	586.972	498.263	188.083	450.627	912.354	493.577	702.966				x
25	9581	576.28	1150.54	2	47.11	-5.31374	sp|P07900|HS90A_HUMAN	HSP90AA1	Heat shock protein HSP 90-alpha	YIDQEELNK		5.76341	acute	recovery	0.0129549		54.801		76.3486	88.433	62.249	13.3771	60.1019	8.17267	11.0845	11.0526	11.4031	11.2278		x
25	175	848.898	3391.56	4	47.24	6.97613	sp|P08603|CFAH_HUMAN	CFH	Complement factor H	FSCKPGFTIVGPNSVQCYHFGLSPDLPICK	[3] Methylthio (C)|[17] Methylthio (C)|[29] Methylthio (C)	1.06573	recovery	acute	0.988226		44.3617		13148.7	19402.3	16711.1	25594.1	18714.1	18474.6	8338.46	28982.3	23981.1	26481.7				x
25	8827	601.823	1201.63	2	47.28	0.377615	sp|P02760|AMBP_HUMAN	AMBP	Protein AMBP	TVAACNLPIVR	[5] Methylthio (C)	1.49187	acute	recovery	0.153731		49.7041		216.458	132.518	128.116	171.873	162.241	70.922	55.2206	142.269	166.59	154.429
25	1954	481.23	1920.89	4	47.32	-0.426788	sp|P00751|CFAB_HUMAN	CFB	Complement factor B	IEGVDAEDGHGPGEQQKR		1.0469	acute	recovery	0.494394		69.9073		732.891	665.137	5.46269	982.562	596.513	606.954	415.262	584.98	671.964	628.472			x
25	9193	439.247	876.479	2	47.37	-3.24971	sp|P00751|CFAB_HUMAN	CFB	Complement factor B	ASYGVKPR		1.13021	recovery	acute	0.968784		141.181		49.496	0	0.25732	16.1848	16.4845	32.2688	0	0	42.2548	21.1274
25	8111	504.264	1006.51	2	47.38	0.631877	sp|P00450|CERU_HUMAN	CP	Ceruloplasmin	HYYIGIIE		1.13842	acute	recovery	0.426389		70.6575		71.2151	50.8518	54.9688	60.3155	59.3378	95.047	70.5838	20.5015	22.3593	21.4304
25	8062	694.793	1387.57	2	47.39	4.43167	sp|P13671|CO6_HUMAN	C6	Complement component C6	CVCLLPPQCFK	[1] Methylthio (C)|[3] Methylthio (C)|[9] Methylthio (C)	5.30929	acute	recovery	0.0907388		153.794		16.7951	221.293	92.7024	21.5588	88.0874	53.824	0	0	12.5407	6.27035		x
25	6458	559.61	1675.81	3	47.4	1.31317	sp|P68431|H31_HUMAN	HIST1H3A	Histone H3.1	VGLFEDTNLCAIHAK	[10] Methylthio (C)	1.55973	recovery	acute	0.394328		63.7971		104.628	97.9085	67.5054	50.0821	80.0311	85.0638	51.51	128.096	234.638	181.367
25	3644	451.589	1351.74	3	47.42	-0.687468	sp|P10124|SRGN_HUMAN	SRGN	Serglycin	ELLPGESNKIPR		1.01121	acute	recovery	0.645144		82.6202		29.8754	33.1747	193.247	186.298	110.649	80.1772	62.2187	167.752	127.542	147.647
25	6759	602.278	1803.81	3	47.43	5.27388	sp|P08603|CFAH_HUMAN	CFH	Complement factor H	LGYVTADGETSGSITCGK	[16] Methylthio (C)	1.07498	recovery	acute	0.687146		71.9794		75.7808	203.615	138.35	273.506	172.813	11.1975	167.125	327.934	236.827	282.38
25	792	437.237	872.46	2	47.48	-5.05863	sp|P19823|ITIH2_HUMAN	ITIH2	Inter-alpha-trypsin inhibitor heavy chain H2	VTLYSYK		1.19286	recovery	acute	0.125293		14.6981		730.611	963.667	930.699	841.742	866.68	841.921	1016.03	1067.51	1209.87	1138.69				x
25	631	569.961	1706.86	3	47.51	0.735185	sp|P09871|C1S_HUMAN	C1S	Complement C1s subcomponent	MLTPEHVFIHPGWK	[1] Oxidation (M)	2.93219	acute	recovery	0.282282		87.5084		13546.2	14181.2	1809.36	2020.94	7889.42	3617.77	3874.22	1696.23	1574.29	1635.26		x	x
25	10573	676.329	1350.64	2	47.51	1.2334	sp|P07358|CO8B_HUMAN	C8B	Complement component C8 beta chain	NVESYTPQTQGK		1.56386	acute	recovery	0.822649		99.3317		36.9215	40.5874	3.66532	2.27336	20.8619	14.3989	8.96737	11.0396	18.9542	14.9969
25	1347	570.6	1708.78	3	47.54	1.44732	sp|P07357|CO8A_HUMAN	C8A	Complement component C8 alpha chain	LGSLGAACEQTQTEGAK	[8] Methylthio (C)	1.21616	acute	recovery	0.129473		21.4672		917.078	786.416	946.183	879.938	882.404	685.851	526.059	807.839	882.515	845.177			x
25	9047	708.305	1414.6	2	47.55	7.00844	sp|P00736|C1R_HUMAN	C1R	Complement C1r subcomponent	YQAVDLDECASR	[9] Methylthio (C)	7.14877	acute	recovery	0.0171435		169.213		26.6508	69.9813	47.2899	19.9428	40.9662	2.35045	0.378294	0	20.1934	10.0967		x
25	2945	561.949	1682.83	3	47.55	-0.354143	sp|P15169|CBPN_HUMAN	CPN1	Carboxypeptidase N catalytic chain	SDHPGIHEPLEPEVK		3.28108	acute	recovery	0.174558		69.2496		485.02	390.01	903.785	703.806	620.655	206.732	0	256.716	293.198	274.957		x	x
25	3812	500.686	999.357	2	47.58	-0.851407	sp|P07358|CO8B_HUMAN	C8B	Complement component C8 beta chain	YYAGGCSPH	[6] Methylthio (C)	2.09242	acute	recovery	0.379769		72.7409		280.53	273.186	24.4164	453.822	257.988	185.437	0	113.888	193.861	153.875		x
25	3365	636.604	2542.38	4	47.59	1.77902	sp|P06396|GELS_HUMAN	GSN	Gelsolin	VVQGKEPAHLMSLFGGKPMIIYK		1.09421	recovery	acute	0.863508		170.655		77.8657	36.5129	2355.3	179.557	662.31	445.971	557.583	0.169564	1895.09	947.632				x
25	5931	634.305	1266.59	2	47.64	0.0880376	sp|P0C0L5|CO4B_HUMAN	C4B	Complement C4-B	MRPSTDTITVM	[11] Oxidation (M)	6.71489	recovery	acute	0.15793		158.189		108.411	8.00201	0	86.8494	50.8156	58.1002	1150.74	73.6025	82.4409	78.0217		x
25	3211	554.234	1106.45	2	47.65	1.6907	sp|P08603|CFAH_HUMAN	CFH	Complement factor H	SIDVACHPGY	[6] Methylthio (C)	1.34979	recovery	acute	0.186073		34.7649		95.6739	174.31	242.158	177.739	172.47	177.332	304.041	228.665	221.158	224.912
25	3759	550.274	1098.53	2	47.67	-0.514093	sp|P10643|CO7_HUMAN	C7	Complement component C7	KVFSGDGKDF		1.28726	acute	recovery	0.455622		61.6547		338.203	229.117	667.099	629.515	465.984	467.303	27.2829	475.748	477.651	476.7
25	4671	417.227	1248.66	3	47.68	0.765367	sp|P0C0L4|CO4A_HUMAN	C4A	Complement C4-A	SVSAGSPHPAIAR		5.15813	acute	recovery	0.817898		186.178		11.8886	21.0255	748.894	8.08969	197.474	76.2946	54.6016	13.3001	8.93996	11.12		x
25	11639	686.383	1370.75	2	47.72	-3.18198	sp|P00450|CERU_HUMAN	CP	Ceruloplasmin	GAYPLSIEPIGVR		Infinity	acute	recovery	0.0275123		80.537		5.50375	12.7358	0	13.3875	7.90676	0	0	0	0	0		x
25	941	490.898	1469.67	3	47.72	2.93282	sp|P08603|CFAH_HUMAN	CFH	Complement factor H	CFEGFGIDGPAIAK	[1] Methylthio (C)	1.25116	recovery	acute	0.295311		29.1338		1777.72	1748.11	2331.76	2727.6	2146.3	1938.71	2121.15	3565.74	3115.86	3340.8				x
25	334	497.758	993.501	2	47.73	-0.958833	sp|P14151|LYAM1_HUMAN	SELL	L-selectin	AEIEYLEK		1.39902	recovery	acute	0.0573795		23.7868		3521.6	3401.35	5547.65	4095.5	4141.53	6904.45	6485.77	4641.82	5144.21	4893.01				x
25	8426	465.932	1394.77	3	47.74	-1.56278	sp|P08603|CFAH_HUMAN	CFH	Complement factor H	SSNLIILEEHLK		1.36221	recovery	acute	0.0862297		23.2568		817.636	652.212	989.372	1015.72	868.736	980.872	1019.56	1581.37	1151.8	1366.59				x
25	7478	504.263	1006.51	2	47.75	-1.32951	sp|P00450|CERU_HUMAN	CP	Ceruloplasmin	HYYIGIIE		1.15306	acute	recovery	0.362563		31.9177		618.166	445.816	497.464	508.221	517.417	632.248	461.597	415.42	285.674	350.547			x
25	10392	595.767	1189.52	2	47.75	-1.89532	sp|P00738|HPT_HUMAN	HP	Haptoglobin	PVADQDQCIR	[8] Methylthio (C)	5.76891	acute	recovery	0.584636		119.595		49.2366	0	35.9986	0	21.3088	0.0872221	0	5.72423	8.96347	7.34385		x
25	10383	1232.12	2462.23	2	47.76	7.47975	sp|P06396|GELS_HUMAN	GSN	Gelsolin	VSNGAGTMSVSLVADENPFAQGALK		3.45896	recovery	acute	0.731769		133.407		0	0	13.2087	31.502	11.1777	0	0	96.198	58.4547	77.3263		x
25	333	673.581	2690.3	4	47.8	-1.3671	sp|P08603|CFAH_HUMAN	CFH	Complement factor H	PKCLHPCVISREIMENYNIALR	[3] Methylthio (C)|[7] Methylthio (C)	1.34727	recovery	acute	0.404406		43.7299		11191.6	9828.71	16356.1	7525.98	11225.6	23469.9	15896.8	7450.56	13678.5	10564.5				x
25	3765	995.832	2984.47	3	47.81	4.29449	sp|P04004|VTNC_HUMAN	VTN	Vitronectin	GNPEQTPVLKPEEEAPAPEVGASKPEGID		1.88917	acute	recovery	0.220539		59.4684		567.927	499.917	1638.36	1690.67	1099.22	292.356	295.681	881.979	857.398	869.689			x
25	2899	402.725	803.435	2	47.81	-5.30181	sp|P01024|CO3_HUMAN	C3	Complement C3	SVQLTEK		1.42194	recovery	acute	0.30433		44.8181		571.066	345.59	249.383	294.982	365.255	811.654	594.703	291.557	379.569	335.563				x
25	2004	912.95	1823.88	2	47.81	4.21755	sp|Q03591|FHR1_HUMAN	CFHR1	Complement factor H-related protein 1	YKPFSQVPTGEVFYY		1.28541	acute	recovery	0.329333		59.2757		2130.04	2724.88	1778.59	1367.3	2000.2	2760.18	1788.19	744.98	930.988	837.984			x
25	1077	548.757	1095.5	2	47.82	0.926666	sp|P04004|VTNC_HUMAN	VTN	Vitronectin	WLGCPAPGHL	[4] Methylthio (C)	1.9375	acute	recovery	0.145761		76.2232		2612.45	2604.56	5495.96	6484.92	4299.47	749.617	785.921	3950.72	3390.09	3670.4			x
25	8412	785.05	2352.13	3	47.86	2.09139	sp|P02790|HEMO_HUMAN	HPX	Hemopexin	LLQDEFPGIPSPLDAAVECHR	[19] Methylthio (C)	2.23034	recovery	acute	0.307855		87.6303		16.3568	58.0939	32.7182	25.7655	33.2336	81.4968	163.093	21.1827	30.716	25.9494		x
25	10171	504.263	1006.51	2	47.87	-1.00858	sp|P00450|CERU_HUMAN	CP	Ceruloplasmin	HYYIGIIE		1.36525	acute	recovery	0.0509906		18.3306		515.442	360.42	367.69	482.482	431.508	376.975	350.122	269.427	267.737	268.582
25	1001	745.695	2234.06	3	47.87	3.56395	sp|P08603|CFAH_HUMAN	CFH	Complement factor H	IVSSAMEPDREYHFGQAVR	[N-term] Carbamyl (N-term)	1.91942	recovery	acute	0.0676799		67.2254		917.095	1063.73	3915.95	3499.6	2349.09	4098.06	4560.68	4592.01	4784.85	4688.43				x
25	5193	779.885	1557.75	2	47.92	1.6019	sp|P0C0L4|CO4A_HUMAN	C4A	Complement C4-A	VSATVSSPGSVPEVQD		4.93919	acute	recovery	0.0640694		114.593		317.34	257.735	124.555	166.556	216.547	6.85653	106.79	0	61.7234	30.8617		x
25	1865	477.771	953.527	2	47.94	-2.46422	sp|P0C0L5|CO4B_HUMAN	C4B	Complement C4-B	VQLQDVPR		33.6642	recovery	acute	0.828868		194.79		21.9453	12.0239	45.8531	8.4195	22.0605	3.92997	2912.25	53.8652	0.549618	27.2074		x		x
25	7684	541.759	2163.01	4	47.95	6.69449	sp|P00751|CFAB_HUMAN	CFB	Complement factor B	IDESQSLSLCGMVWEHRK	[10] Methylthio (C)	1.76438	acute	recovery	0.359226		115.981		38.6529	43.7969	17.7365	160.01	65.049	7.17442	17.2374	100.27	22.7892	61.5298
25	3117	510.217	1527.63	3	47.95	3.14633	sp|P13987|CD59_HUMAN	CD59	CD59 glycoprotein	FEHCNFNDVTTR	[4] Methylthio (C)	1.20246	acute	recovery	0.40366		93.9248		147.047	81.3454	270.416	137.914	159.18	43.8365	11.2515	206.503	267.926	237.215
25	513	1078.46	2154.9	2	47.96	5.85089	sp|P08603|CFAH_HUMAN	CFH	Complement factor H	GDAVCTESGWRPLPSCEEK	[5] Methylthio (C)|[16] Methylthio (C)	1.16279	recovery	acute	0.47875		28.4809		20000.7	20074.4	25149.7	32157.7	24345.6	20859.5	21816.1	35579.9	34979.6	35279.8				x
25	9176	967.463	2899.37	3	47.97	8.63567	sp|P08603|CFAH_HUMAN	CFH	Complement factor H	RPCGHPGDTPFGTFTLTGGNVFEYGVK	[3] Methylthio (C)	1.49011	recovery	acute	0.0758927		29.1207		794.603	1064.57	613.578	614.486	771.809	923.73	1049.42	1646.5	980.668	1313.58				x
25	4892	485.736	969.458	2	47.97	2.06128	sp|P68871|HBB_HUMAN	HBB	Hemoglobin subunit beta	LHVDPENF		4.26387	acute	recovery	0.150047		108.281		245.763	139.643	67.6755	17.9379	117.755	70.1101	18.8156	21.5418	0	10.7709		x
25	7027	620.793	1239.57	2	47.98	-4.30997	sp|P10643|CO7_HUMAN	C7	Complement component C7	YSAWAESVTNL		5.4792	acute	recovery	0.0589064		105.365		351.154	330.891	302.591	249.866	308.625	11.1168	97.2153	0	116.975	58.4874		x
25	3489	478.767	955.52	2	48.02	-3.20539	sp|P04217|A1BG_HUMAN	A1BG	Alpha-1B-glycoprotein	PVELLVAES		1.40561	acute	recovery	0.283578		73.9063		614.463	587.032	663.678	312.231	544.351	771.017	414.747	100.44	262.878	181.659			x
25	1393	932.451	931.444	1	48.03	-30.3846	sp|O60774|FMO6_HUMAN	FMO6P	Putative dimethylaniline monooxygenase [N-oxide-forming] 6	SRNNEVTL		2.26612	recovery	acute	0.509418		92.0515		1442.88	1288.81	1478.34	1726.28	1484.08	714.532	998.525	7207.53	4531.83	5869.68		x		x
25	2842	702.365	1402.71	2	48.05	1.04321	sp|P00450|CERU_HUMAN	CP	Ceruloplasmin	FLDKGEFYIGSK		2.2327	acute	recovery	0.0941627		64.2304		481.593	503.966	137.208	358.202	370.242	87.9676	136.064	322.825	116.453	219.639		x
25	525	453.913	1358.72	3	48.1	-1.89621	sp|P00450|CERU_HUMAN	CP	Ceruloplasmin	AETGDKVYVHLK		1.57135	acute	recovery	0.0277144		27.7588		4351.06	4256.49	4673.86	7254.98	5134.1	2630.06	3052.13	3895.98	3491.07	3693.53			x
25	1310	910.455	1818.9	2	48.11	-0.33166	sp|P00751|CFAB_HUMAN	CFB	Complement factor B	SLARPQGSCSLEGVEIK	[9] Methylthio (C)	1.64546	acute	recovery	0.201454		50.3918		3418.21	3961.23	1504.16	1437.86	2580.37	1754.76	1934.35	1300.78	1282.81	1291.8			x
25	7660	451.891	1352.65	3	48.11	-0.949137	sp|P00450|CERU_HUMAN	CP	Ceruloplasmin	TFHSHGITYYK		47.7305	acute	recovery	0.526012		197.942		0	0	360.944	2.81504	90.9397	1.955	0	0	5.6661	2.83305		x
25	81	437.17	872.325	2	48.12	-1.18417	sp|P08603|CFAH_HUMAN	CFH	Complement factor H	CVEISCK	[1] Methylthio (C)|[6] Methylthio (C)	1.21626	recovery	acute	0.590852		40.9195		7693.61	7657.83	14438.3	10356.8	10036.6	14684.9	6112.36	10478.4	17553.1	14015.8				x
25	9459	596.344	1190.67	2	48.14	-3.10092	sp|P08603|CFAH_HUMAN	CFH	Complement factor H	IDVHLVPDRK		69.1203	recovery	acute	0.399425		194.81		1.42643	1.0734	1.44479	0	0.986154	0.0477909	267.312	5.29339	0	2.6467		x
25	5686	637.344	1272.67	2	48.15	-0.665829	sp|P00751|CFAB_HUMAN	CFB	Complement factor B	KIVLDPSGSMNI		1.1881	acute	recovery	0.336977		112.139		10.7685	0	366.388	363.478	185.159	153.187	113.914	185.23	171.047	178.138
25	3880	490.231	1467.67	3	48.17	2.19882	sp|P07357|CO8A_HUMAN	C8A	Complement component C8 alpha chain	LYYGDDEKYFR		1.96746	recovery	acute	0.774908		102.908		270.9	212.905	29.0476	22.9032	133.939	421.03	563.504	58.9345	10.6076	34.7711
25	7148	748.933	2243.78	3	48.19	8.23186	sp|P00751|CFAB_HUMAN	CFB	Complement factor B	TCQEGGSWSGTEPSCQDSFM	[2] Methylthio (C)|[15] Methylthio (C)|[20] Oxidation (M)	55.0006	acute	recovery	0.275639		200		422.921	217.602	0	0	160.131	0	11.6457	0	0	0		x
25	11013	769.347	1536.68	2	48.2	-3.62456	sp|P00450|CERU_HUMAN	CP	Ceruloplasmin	TTWDYASDHGEKK		62.1919	acute	recovery	0.214427		190.47		4.18261	1.66687	157.035	0	40.7211	0	0.771118	1.84794	0	0.92397		x
25	303	471.761	941.507	2	48.23	-1.23087	sp|P02748|CO9_HUMAN	C9	Complement component C9	RPWNVASL		2.19506	acute	recovery	0.00182395		28.3148		6664.02	5967.13	6012.09	5129.06	5943.07	3549.69	3157.48	1970.95	2151.78	2061.36		x	x
25	3180	904.916	1807.82	2	48.31	2.96812	sp|P01024|CO3_HUMAN	C3	Complement C3	KVFLDCCNYITELR	[6] Methylthio (C)|[7] Methylthio (C)	1.10465	recovery	acute	0.548625		50.5196		647.881	1192.99	429.54	486.952	689.341	1017.2	579.654	734.274	714.786	724.53				x
25	1889	437.743	873.471	2	48.34	-0.241082	sp|P00734|THRB_HUMAN	F2	Prothrombin	VTGWGNLK		2.46946	acute	recovery	0.0947087		84.7536		607.952	646.822	507.961	155.885	479.655	436.5	70.2422	124.152	146.046	135.099		x
25	5110	548.279	1641.82	3	48.36	-1.67403	sp|P23284|PPIB_HUMAN	PPIB	Peptidyl-prolyl cis-trans isomerase B	VIKDFMIQGGDFTR	[6] Oxidation (M)	12.7737	acute	recovery	0.560183		119.695		236.353	362.738	2.09489	0	150.296	28.0669	0	14.5274	4.47007	9.49873		x
25	3654	635.937	1904.79	3	48.38	2.05696	sp|P00747|PLMN_HUMAN	PLG	Plasminogen	TPENYPNAGLTMNYCR	[12] Oxidation (M)|[15] Methylthio (C)	3.91157	acute	recovery	0.379472		139.816		626.878	655.751	12.7238	3.82626	324.795	246.454	85.2832	0.399962	0	0.199981		x
25	2853	587.618	1759.83	3	48.38	1.12878	sp|O00391|QSOX1_HUMAN	QSOX1	Sulfhydryl oxidase 1	AAPGQEPPEHMAELQR		1.00597	recovery	acute	0.68625		102.648		104.841	61.6941	1440.9	1367.37	743.702	489.147	0	1292.66	1210.77	1251.71				x
25	7343	552.231	1102.45	2	48.4	1.34153	sp|Q03591|FHR1_HUMAN	CFHR1	Complement factor H-related protein 1	EATFCDFPK	[5] Methylthio (C)	1.6025	acute	recovery	0.101883		44.0859		106.333	117.545	188.529	123.815	134.055	126.676	68.8995	41.1282	97.9108	69.5195
25	8237	672.332	2013.97	3	48.41	1.17517	sp|P22105|TENX_HUMAN	TNXB	Tenascin-X	AEGTTGLAPAGQTSEESRPR		52.9369	acute	recovery	0.482689		195.294		6.47168	0	358.036	0	91.1269	2.82666	3.45663	0	0.602417	0.301208		x
25	10069	599.368	1196.72	2	48.41	6.77281	sp|Q16610|ECM1_HUMAN	ECM1	Extracellular matrix protein 1	ELLALIQLER		2.36893	acute	recovery	0.620519		120.764		29.5889	0	60.3992	11.5155	25.3759	4.45874	0	29.3009	9.0882	19.1946		x
25	6004	742.321	1482.63	2	48.41	2.91499	sp|P00751|CFAB_HUMAN	CFB	Complement factor B	TGGVSPYADPNTCR	[13] Methylthio (C)	1.03467	acute	recovery	0.740889		53.2259		23.7587	102.209	126.997	141.598	98.6407	74.9021	113.572	89.7941	103.074	96.434
25	2039	538.693	2688.43	5	48.42	1.88084	sp|P02765|FETUA_HUMAN	AHSG	Alpha-2-HS-glycoprotein	APGLPPAGSPPDSHVLLAAPPGHQLHR		2.63414	recovery	acute	0.0240369		43.8197		610.738	709.464	188.678	597.106	526.497	849.612	1291.41	1643.23	1763.2	1703.22		x		x
25	1136	446.193	890.372	2	48.45	-2.67246	sp|P0C0L5|CO4B_HUMAN	C4B	Complement C4-B	VQQPDCR	[6] Methylthio (C)	1.43114	recovery	acute	0.261216		44.6354		1401.35	1356.08	961.657	910.517	1157.4	2683.93	1521.38	920.71	1499.59	1210.15				x
25	6265	566.267	1695.78	3	48.47	1.22156	sp|P00738|HPT_HUMAN	HP	Haptoglobin	YVMLPVADQDQCIR	[12] Methylthio (C)	5.18634	acute	recovery	0.123987		90.2447		383.559	332.35	26.7175	64.7046	201.833	57.736	67.1482	19.2636	11.517	15.3903		x
25	6352	533.277	1064.54	2	48.5	6.34958	sp|P21333|FLNA_HUMAN	FLNA	Filamin-A	LSPFMADIR	[5] Oxidation (M)	10.8013	acute	recovery	0.0738768		120.505		122.198	161.221	13.8023	7.41718	76.1596	0	0	17.0787	11.1252	14.1019		x
25	4536	613.31	1224.61	2	48.54	2.73282	sp|P51884|LUM_HUMAN	LUM	Lumican	ISNIPDEYFK		1.18429	acute	recovery	0.349971		87.5787		243.632	198.418	227.649	274.671	236.092	77.7034	58.7304	436.507	224.474	330.491
25	553	506.046	2525.19	5	48.56	3.0518	sp|P00450|CERU_HUMAN	CP	Ceruloplasmin	HYYIGIIETTWDYASDHGEKK		1.67421	acute	recovery	0.000335304		12.1653		5124.63	5363.01	5587.53	5886.85	5490.51	2691.17	3372.12	3527.78	3526.77	3527.27	x		x
25	4684	799.854	1597.69	2	48.58	6.03627	sp|Q99969|RARR2_HUMAN	RARRES2	Retinoic acid receptor responder protein 2	AGEDPHSFYFPGQF		1.52313	acute	recovery	0.314093		97.7069		249.06	549.667	109.694	423.802	333.056	31.6559	365.405	438.332	39.2704	238.801
25	1170	630.27	1258.52	2	48.59	2.87608	sp|P23142|FBLN1_HUMAN	FBLN1	Fibulin-1	DCSLPYATESK	[2] Methylthio (C)	1.43877	acute	recovery	0.0955687		29.4958		2058.27	1658.8	1490.31	1178.68	1596.52	1191.13	734.411	1000.78	1512.23	1256.51			x
25	6498	500.607	1498.8	3	48.59	-0.943511	sp|P62328|TYB4_HUMAN	TMSB4X	Thymosin beta-4	KTETQEKNPLPSK		1.68832	recovery	acute	0.42646		150.365		307.053	1.96697	16.5121	54.9868	95.1298	422.551	26.4467	23.1633	170.277	96.7201
25	9445	613.282	1224.55	2	48.59	-2.30373	sp|P00450|CERU_HUMAN	CP	Ceruloplasmin	YSPNYNPQSR		11.2029	acute	recovery	0.601848		180.398		0	17.3864	231.203	1.40381	62.4983	13.5452	6.45457	0	2.31537	1.15768		x
25	8585	976.933	1951.85	2	48.59	3.53213	sp|P00450|CERU_HUMAN	CP	Ceruloplasmin	TYSDHPEKVNKDDEEF		1.34607	acute	recovery	0.742387		69.775		179.094	151.781	1.33487	166.462	124.668	39.8762	94.3529	183.091	53.1438	118.117
25	12038	489.755	977.495	2	48.64	-1.73929	sp|P08697|A2AP_HUMAN	SERPINF2	Alpha-2-antiplasmin	AAATSIAMSR		5.36014	acute	recovery	0.377609		177.952		0	1.40773	63.3587	26.1568	22.7308	1.44891	0	0	15.5139	7.75695		x
25	3164	496.97	1983.85	4	48.65	0.109945	sp|P02751|FINC_HUMAN	FN1	Fibronectin	IGDQWDKQHDMGHMMR		1.08036	acute	recovery	0.335015		121.57		4.05884	7.73338	649.346	364.78	256.48	99.4174	179.337	350.36	320.49	335.425
25	1842	554.788	1107.56	2	48.66	0.636981	sp|P00450|CERU_HUMAN	CP	Ceruloplasmin	HYYIGIIET		1.07216	acute	recovery	0.537082		31.7028		749.578	762.252	827.278	722	765.277	845.344	963.871	544.374	501.501	522.937			x
25	7314	581.26	1160.51	2	48.66	2.34175	sp|Q03591|FHR1_HUMAN	CFHR1	Complement factor H-related protein 1	LCFFPFVEN	[2] Methylthio (C)	1.09056	acute	recovery	0.707548		27.9863		218.889	220.675	125.561	144.139	177.316	180.645	181.837	144.502	143.383	143.942
25	2041	432.843	1295.51	3	48.68	0.438315	sp|P07998|RNAS1_HUMAN	RNASE1	Ribonuclease pancreatic	SNSSMHITDCR	[10] Methylthio (C)	1.16153	recovery	acute	0.750939		102.317		64.7027	32.4907	742.585	531.276	342.764	712.793	0	352.737	526.986	439.861
25	5465	584.299	1749.88	3	48.71	1.92516	sp|P21333|FLNA_HUMAN	FLNA	Filamin-A	TFSVWYVPEVTGTHK		47.9966	acute	recovery	0.278256		114.405		555.354	619.788	0	7.24814	295.598	2.34597	0	9.84064	12.4482	11.1444		x
25	9441	510.248	1018.48	2	48.76	-1.30184	sp|P00450|CERU_HUMAN	CP	Ceruloplasmin	HRGVYSSDV		3.74934	acute	recovery	0.238559		96.6363		107.308	30.7078	5.22636	129.465	68.1766	38.9476	3.2242	3.99977	26.5629	15.2813		x
25	11593	482.596	1444.77	3	48.81	-1.10854	sp|Q9UBW5|BIN2_HUMAN	BIN2	Bridging integrator 2	VSPNPEPPEKPVR		3.90543	recovery	acute	0.0496542		91.932		15.5746	11.2742	0	3.82435	7.66829	38.9217	30.4878	27.3248	23.0576	25.1912		x
25	923	1015.89	2029.76	2	48.82	3.82004	sp|P08603|CFAH_HUMAN	CFH	Complement factor H	IEGDEEMHCSDDGFWSK	[9] Methylthio (C)	1.46415	recovery	acute	0.188975		53.0906		2795.48	2944.21	7884.26	7606.61	5307.64	5414.57	6684.58	9501.72	9483.77	9492.75				x
25	6805	652.33	1953.97	3	48.82	-3.1044	sp|P06396|GELS_HUMAN	GSN	Gelsolin	PALPAGTEDTAKEDAANRK		1.03661	acute	recovery	0.737439		68.3721		119.841	102.743	3.42661	99.9931	81.501	25.4954	42.7873	140.5	105.706	123.103
25	1859	759.007	2274	3	48.83	3.66251	sp|P13671|CO6_HUMAN	C6	Complement component C6	CLNNQQLHFLHIGSCQDGR	[1] Methylthio (C)|[15] Methylthio (C)	1.00712	recovery	acute	0.959066		18.7024		1660.88	1407.3	2105.69	1490.04	1665.98	2051.58	1460.52	1390.73	1808.55	1599.64				x
25	2276	561.285	1120.56	2	48.84	-2.34831	sp|P00742|FA10_HUMAN	F10	Coagulation factor X	MLEVPYVDR		2.33091	acute	recovery	0.0839933		56.5381		185.635	304.368	463.653	738.524	423.045	83.9519	205.927	288.19	147.906	218.048		x
25	5227	742.829	1483.64	2	48.84	4.13989	sp|P02790|HEMO_HUMAN	HPX	Hemopexin	YYCFQGNQFLR	[3] Methylthio (C)	1.29475	acute	recovery	0.248792		129.17		110.406	149.7	125.805	238.676	156.147	13.379	346.834	100.081	22.1045	61.0927
25	2511	672.839	1343.66	2	48.84	2.39197	sp|P19823|ITIH2_HUMAN	ITIH2	Inter-alpha-trypsin inhibitor heavy chain H2	EVDQVTLYSYK		1.1796	recovery	acute	0.624312		39.0934		694.884	537.101	457.366	372.453	515.451	472.068	345.722	769.051	845.27	807.16				x
25	1184	652.028	1953.06	3	48.85	2.23887	sp|P60709|ACTB_HUMAN	ACTB	Actin, cytoplasmic 1	VAPEEHPVLLTEAPLNPK		3.24495	acute	recovery	0.244924		87.6445		4076.61	4252.47	484.181	661.801	2368.77	522.895	835.096	740.531	821.419	780.975		x	x
25	8378	865.413	1728.81	2	48.88	0.274641	sp|Q9UJF2|NGAP_HUMAN	RASAL2	Ras GTPase-activating protein nGAP	FLCPAIMSPSLFNLM	[3] Methylthio (C)	4.02133	recovery	acute	0.127466		136.023		0	0	48.5316	18.8609	16.8481	104.358	113.613	6.63222	46.4045	26.5184		x
25	7029	540.253	1078.49	2	48.89	-2.17405	sp|P02671|FIBA_HUMAN	FGA	Fibrinogen alpha chain	HRHPDEAAF		1.0524	recovery	acute	0.871647		101.863		153.717	28.0228	6.13273	90.5261	69.5996	176.668	24.8046	12.9956	78.5183	45.757
25	9163	626.284	1250.55	2	48.94	9.49648	sp|P08603|CFAH_HUMAN	CFH	Complement factor H	DGWSAQPTCIK	[9] Methylthio (C)	1.11711	recovery	acute	0.645828		34.1502		315.674	187.507	353.843	459.772	329.199	256.375	284.315	515.42	414.901	465.161
25	5585	483.752	1930.98	4	48.95	-3.49625	sp|P25311|ZA2G_HUMAN	AZGP1	Zinc-alpha-2-glycoprotein	RQDPPSVVVTSHQAPGEK		1.18721	recovery	acute	0.380885		80.168		154.38	76.1852	0	186.923	104.372	149.071	127.036	95.9989	123.542	109.77
25	1580	464.888	1391.64	3	48.95	-2.49652	sp|P0C0L5|CO4B_HUMAN	C4B	Complement C4-B	YWIASHTTEER		1.27783	recovery	acute	0.612909		127.553		14.9995	25.1841	466.496	392.878	224.889	831.028	72.2513	62.8017	183.403	123.102
25	3686	523.244	1044.47	2	48.95	0.738961	sp|P02775|CXCL7_HUMAN	PPBP	Platelet basic protein	ICLDPDAPR	[2] Methylthio (C)	1.07148	acute	recovery	0.724954		124.543		22.7503	7.08115	72.8877	59.2176	40.4842	107.361	25.3887	6.60668	11.7774	9.19202
25	4946	492.27	982.526	2	48.96	-7.32649	sp|P52565|GDIR1_HUMAN	ARHGDIA	Rho GDP-dissociation inhibitor 1	LTPVEEAPK		2.80613	acute	recovery	0.152775		76.324		436.558	271.475	58.2842	119.713	221.508	96.2399	84.1677	30.8871	104.453	67.6701		x
25	3303	922.122	2763.35	3	48.96	5.12113	sp|O95810|SDPR_HUMAN	SDPR	Serum deprivation-response protein	ALTSEEAERSDGDPVQPAVLQVHQTS		1.38834	recovery	acute	0.195207		118.398		491.496	355.725	0	0	211.805	388.889	478.369	187.051	121.918	154.485
25	8625	552.518	2206.04	4	49.02	-4.82472	sp|P00751|CFAB_HUMAN	CFB	Complement factor B	FVLTAAHCFTVDDKEHSIK	[8] Methylthio (C)	Infinity	acute	recovery	0.355918		200		0	0	0	63.9438	15.986	0	0	0	0	0		x
25	8093	487.263	972.511	2	49.04	-2.42193	sp|P27918|PROP_HUMAN	CFP	Properdin	LCTPLLPK	[N-term] Carbamyl (N-term)|[2] Methylthio (C)	1.47529	recovery	acute	0.211334		112.022		1.72895	0	56.6314	53.5145	27.9687	63.3994	36.176	30.3114	35.161	32.7362
25	5667	777.349	1552.68	2	49.05	2.88822	sp|P00747|PLMN_HUMAN	PLG	Plasminogen	EQQCVIMAENRK	[N-term] Carbamyl (N-term)|[4] Methylthio (C)|[7] Oxidation (M)	49.1785	acute	recovery	0.282107		200		302.656	370.384	0	0	168.26	0	13.6857	0	0	0		x
25	1099	726.373	1450.73	2	49.09	0.696125	sp|P02790|HEMO_HUMAN	HPX	Hemopexin	EVGTPHGIILDSVD		1.88162	acute	recovery	0.00694968		30.9316		2139.92	1941.76	2016.03	2283.33	2095.26	710.709	989.288	1517.24	1236.93	1377.08			x
25	961	423.737	845.459	2	49.1	-23.8372	sp|Q86VL8|S47A2_HUMAN	SLC47A2	Multidrug and toxin extrusion protein 2	LSIGVCVR		5.74627	acute	recovery	0.176283		90.2894		85.2918	527.512	2478.17	1908.63	1249.9	351.309	40.5933	210.156	268.001	239.079		x	x
25	4288	573.314	1144.61	2	49.1	-9.15024	sp|Q9Y6R7|FCGBP_HUMAN	FCGBP	IgGFc-binding protein	FVLTPPGTSAR		2.17856	acute	recovery	0.237119		67.002		181.635	83.1606	498.85	460.031	305.919	56.2841	65.9126	222.268	217.227	219.747		x
25	9524	732.343	2925.34	4	49.12	10.0559	sp|P08603|CFAH_HUMAN	CFH	Complement factor H	SPPEISHGVVAHMSDSYQYGEEVTYK	[13] Oxidation (M)	1.63242	acute	recovery	0.455099		87.6577		935.175	1054.31	184.708	205.097	594.822	75.5088	135.97	758.401	487.645	623.023			x
25	156	428.765	855.516	2	49.16	-45.1885	sp|Q9BQ51|PD1L2_HUMAN	PDCD1LG2	Programmed cell death 1 ligand 2	IATVIALR		1.585	recovery	acute	0.3279		60.6755		8686.89	7485.71	20110.8	6104.36	10596.9	30228.1	15516.1	6512.42	14928.1	10720.3				x
25	1007	467.226	1398.66	3	49.17	2.51841	sp|P14151|LYAM1_HUMAN	SELL	L-selectin	NKEDCVEIYIK	[5] Methylthio (C)	1.13304	recovery	acute	0.0610095		8.67231		1619.93	1663.08	1497.81	1443.81	1556.16	1776.95	1972.66	1675.71	1627.45	1651.58				x
25	6688	726.39	1450.77	2	49.2	3.05839	sp|P02760|AMBP_HUMAN	AMBP	Protein AMBP	AFIQLWAFDAVK	[N-term] Carbamyl (N-term)	1.76415	recovery	acute	0.73069		67.1349		59.6995	6.41026	99.0287	61.9252	56.7659	120.757	122.181	153.025	4.61096	78.8179
25	3525	477.733	953.451	2	49.21	-1.97463	sp|P10909|CLUS_HUMAN	CLU	Clusterin	FMETVAEK		1.43457	recovery	acute	0.314335		70.6651		303.677	233.266	1187.1	882.694	651.684	909.473	1597	634.048	599.017	616.533				x
25	7399	485.278	968.542	2	49.24	1.48	sp|P04278|SHBG_HUMAN	SHBG	Sex hormone-binding globulin	AQLTVGAGPR		4.79765	acute	recovery	0.972734		185.911		1.20446	5.23458	440.249	18.3145	116.251	14.6967	62.3188	16.8501	3.05761	9.95383		x
25	1579	560.266	1677.78	3	49.25	1.41289	sp|P01031|CO5_HUMAN	C5	Complement C5	FSYSSGHVHLSSENK		1.31717	acute	recovery	0.974924		97.388		167.402	246.994	1999.61	2491.91	1226.48	1293.21	260.923	289.993	1880.47	1085.23			x
25	2721	496.581	1486.72	3	49.27	2.71312	sp|P12259|FA5_HUMAN	F5	Coagulation factor V	SQHLDNFSNQIGK		1.34316	acute	recovery	0.359774		67.8376		282.933	212.76	334.837	365.883	299.103	261.293	0	329.554	299.9	314.727
25	728	665.973	1994.9	3	49.3	2.89358	sp|P08603|CFAH_HUMAN	CFH	Complement factor H	SSAMEPDREYHFGQAVR	[4] Oxidation (M)	1.12549	acute	recovery	0.903754		66.9757		5838.48	6266.92	1552.04	1679.83	3834.32	3259.97	4835.81	3218.75	2312.69	2765.72			x
25	10220	632.812	1263.61	2	49.42	0.578473	sp|P19022|CADH2_HUMAN	CDH2	Cadherin-2	LTTFTAQDPDR		2.70403	acute	recovery	0.138576		68.9975		52.8146	44.0249	54.9601	62.1893	53.4972	26.7681	0	21.8889	30.48	26.1844		x
25	2696	596.345	1190.68	2	49.45	-1.61553	sp|P08603|CFAH_HUMAN	CFH	Complement factor H	IDVHLVPDRK		1.02614	recovery	acute	0.473691		69.7538		163.403	174.185	333.328	390.461	265.344	306.886	0	342.967	439.266	391.116
25	9063	543.237	1084.46	2	49.46	6.06857	sp|P08603|CFAH_HUMAN	CFH	Complement factor H	GETSGSITCGK	[9] Methylthio (C)	2.23828	recovery	acute	0.158387		91.2517		4.4262	61.4211	29.7142	116.768	53.0824	45.8669	149.943	163.666	115.778	139.722		x
25	8845	649.789	1297.56	2	49.46	1.23217	sp|P08603|CFAH_HUMAN	CFH	Complement factor H	SCDIPVFMNAR	[2] Methylthio (C)	1.56151	recovery	acute	0.303165		107.522		12.835	11.0339	329.076	338.488	172.858	94.0687	101.023	474.037	410.555	442.296
25	1519	455.717	909.419	2	49.49	-1.22352	sp|P04004|VTNC_HUMAN	VTN	Vitronectin	LGCPAPGHL	[3] Methylthio (C)	1.7783	acute	recovery	0.238385		66.4501		659.368	619.051	2041.42	1670.77	1247.65	303.363	306.988	989.727	1206.31	1098.02			x
25	10453	569.279	1136.54	2	49.52	-6.01611	sp|P08603|CFAH_HUMAN	CFH	Complement factor H	SLGNVIMVCR	[9] Methylthio (C)	1.09269	acute	recovery	0.789066		49.1435		73.1669	50.9747	109.762	159.161	98.2661	59.9901	44.2423	124.922	130.567	127.744
25	6673	585.758	1169.5	2	49.56	-1.38236	sp|P26038|MOES_HUMAN	MSN	Moesin	QRIDEFESM	[9] Oxidation (M)	20.0984	acute	recovery	0.26265		123.713		171.037	167.357	4.19365	0	85.6469	0	0	6.20539	10.8401	8.52274		x
25	6148	465.246	1392.72	3	49.57	-6.97312	sp|P04264|K2C1_HUMAN	KRT1	Keratin, type II cytoskeletal 1	TNAENEFVTIKK		4.17011	recovery	acute	0.144589		125.246		5.10091	107.273	38.2977	20.6538	42.8312	101.607	511.963	39.9926	60.8813	50.4369		x
25	4999	586.264	1170.51	2	49.58	-1.5593	sp|Q03591|FHR1_HUMAN	CFHR1	Complement factor H-related protein 1	GESAEFVCKR	[8] Methylthio (C)	1.64012	acute	recovery	0.200996		50.7803		96.0137	99.5648	142.337	253.923	147.959	38.1989	140.003	114.869	67.7788	91.324
25	2328	836.436	1670.86	2	49.61	3.49535	sp|P02748|CO9_HUMAN	C9	Complement component C9	QKISEGLPALEFPNE		1.97646	acute	recovery	0.0202902		32.4325		1092.18	910.928	468.579	773.514	811.3	442.774	331.359	512.743	355.048	433.896			x
25	915	511.291	1020.57	2	49.61	6.1293	sp|P13671|CO6_HUMAN	C6	Complement component C6	KALQEYAAK		1.52361	recovery	acute	0.231649		80.9578		957.78	775.102	168.942	2112.28	1003.53	1845.46	1015.82	1402.29	1852.36	1627.32				x
25	2486	641.303	1920.89	3	49.61	3.65283	sp|P00450|CERU_HUMAN	CP	Ceruloplasmin	ADDKVYPGEQYTYMLL	[14] Oxidation (M)	2.28703	acute	recovery	0.636321		95.1685		2374.2	2953.34	185.483	370.098	1470.78	823.853	1021.21	366.436	360.893	363.665		x	x
25	1630	485.282	1452.82	3	49.62	1.95629	sp|P08603|CFAH_HUMAN	CFH	Complement factor H	KGEWVALNPLRK	[N-term] Carbamyl (N-term)	1.61511	recovery	acute	0.0241931		24.6444		391.288	366.92	592.6	574.173	481.245	609.453	694.953	823.251	981.394	902.323				x
25	1975	561.25	1120.49	2	49.62	-0.546437	sp|P25311|ZA2G_HUMAN	AZGP1	Zinc-alpha-2-glycoprotein	QVEGMEDWK		1.42865	acute	recovery	0.108375		30.8805		798.103	851.963	1524.21	1193.67	1091.99	865.002	720.428	591.747	880.217	735.982			x
25	2864	1050.53	1049.52	1	49.69	1.20556	sp|P00450|CERU_HUMAN	CP	Ceruloplasmin	HYYIGIIE	[N-term] Carbamyl (N-term)	1.37752	acute	recovery	0.19967		34.954		1241.96	1494.05	750.145	1175	1165.29	695.997	1168.89	1004.93	513.92	759.425			x
25	7906	797.348	1592.68	2	49.7	6.52333	sp|P0C0L4|CO4A_HUMAN	C4A	Complement C4-A	EVYMPSSIFQDDF	[4] Oxidation (M)	36.3449	acute	recovery	0.216673		114.602		418.533	495.946	3.40858	3.34476	230.308	2.21918	11.3008	8.26681	3.56011	5.91346		x
25	1041	490.737	979.46	2	49.74	-1.01769	sp|Q14624|ITIH4_HUMAN	ITIH4	Inter-alpha-trypsin inhibitor heavy chain H4	ANTVQEATF		1.402	acute	recovery	0.0306601		19.3113		1637.41	2178.35	2376.76	2645.3	2209.45	1690.89	1477.75	1388.69	1746.38	1567.53			x
25	944	577.82	1153.63	2	49.77	0.61159	sp|P08603|CFAH_HUMAN	CFH	Complement factor H	GEWVALNPLR		1.46593	recovery	acute	0.129223		31.3832		1244.36	2195.53	1933.07	2159.21	1883.04	2118.96	3463.49	3549.29	1909.91	2729.6				x
25	5305	629.808	1257.6	2	49.77	-9.8379	sp|P0C0L4|CO4A_HUMAN	C4A	Complement C4-A	TVMVENSHGLR	[3] Oxidation (M)	2.26176	acute	recovery	0.428992		86.5771		858.606	564.977	88.8787	157.475	417.484	198.309	238.848	148.431	152.746	150.589		x
25	11830	536.772	2143.06	4	49.78	3.72046	sp|P0C0L4|CO4A_HUMAN	C4A	Complement C4-A	MRPSTDTITVMVENSHGLR		1.83874	acute	recovery	0.57419		200		0	0	10.9261	30.8487	10.4437	0	22.7193	0	0	0
25	1751	413.694	825.374	2	49.79	-1.66575	sp|P00751|CFAB_HUMAN	CFB	Complement factor B	LEDSVTY		1.27188	acute	recovery	0.390563		37.2257		488.202	602.136	1101.8	708.454	725.147	800.084	589.359	286.105	605.01	445.557			x
25	7975	502.477	2005.88	4	49.81	4.33629	sp|P00734|THRB_HUMAN	F2	Prothrombin	ITDNMFCAGYKPDEGKR	[5] Oxidation (M)|[7] Methylthio (C)	Infinity	acute	recovery	0.185547		189.852		119.458	4.79314	0	0	31.0629	0	0	0	0	0		x
25	4890	485.276	968.538	2	49.83	-2.49899	sp|P04278|SHBG_HUMAN	SHBG	Sex hormone-binding globulin	AQLTVGAGPR		2.06363	acute	recovery	0.720822		158.212		90.6675	2.89085	34.2922	667.904	198.939	42.9959	36.6689	144.585	161.36	152.973		x
25	7536	852.45	1702.88	2	49.84	1.46939	sp|P12111|CO6A3_HUMAN	COL6A3	Collagen alpha-3(VI) chain	VCAPVLAKPGVISVMGT	[2] Methylthio (C)|[15] Oxidation (M)	2.00487	acute	recovery	0.912431		114.959		162.227	143.885	1.23391	0	76.8364	73.1937	17.1496	0	62.9563	31.4781		x
25	3721	578.298	1731.87	3	49.88	4.21077	sp|P00751|CFAB_HUMAN	CFB	Complement factor B	LARPQGSCSLEGVEIK	[8] Methylthio (C)	1.54778	acute	recovery	0.351408		119.706		264.349	271.586	51.5781	56.0804	160.898	0	282.75	45.5511	87.5157	66.5334
25	2590	634.338	1266.66	2	49.89	-1.39983	sp|P19827|ITIH1_HUMAN	ITIH1	Inter-alpha-trypsin inhibitor heavy chain H1	FVTPLTSMSIR	[8] Oxidation (M)	2.64632	acute	recovery	0.693285		109.161		738.873	831.718	0	47.7872	404.595	71.3879	243.627	226.609	69.9357	148.272		x
25	2567	647.784	1293.55	2	49.9	4.5386	sp|P08603|CFAH_HUMAN	CFH	Complement factor H	DGWSAQPTCIK	[N-term] Carbamyl (N-term)|[9] Methylthio (C)	1.60206	recovery	acute	0.000620536		10.5645		729.342	766.463	868.577	915.202	819.896	1313.65	1309.51	1157.24	1473.7	1315.47	x			x
25	1830	494.765	1975.03	4	49.93	1.01594	sp|P19827|ITIH1_HUMAN	ITIH1	Inter-alpha-trypsin inhibitor heavy chain H1	LQYPQDAVLALTQNHHK		1.30643	acute	recovery	0.162904		32.0998		847.188	746.228	774.095	593.852	740.341	344.815	498.66	670.46	752.82	711.64			x
25	3874	631.639	1891.9	3	50	0.651496	sp|P00450|CERU_HUMAN	CP	Ceruloplasmin	IIETTWDYASDHGEKK		1.44667	acute	recovery	0.137062		39.7239		437.977	534.517	437.678	662.903	518.269	180.61	317.507	424.452	510.428	467.44			x
25	6013	738.883	1475.75	2	50.02	18.1374	sp|Q7Z794|K2C1B_HUMAN	KRT77	Keratin, type II cytoskeletal 1b	WELLQQVNTSTGT		1.87953	recovery	acute	0.532401		193.109		35.7309	304.669	25.3859	13.7251	94.8776	1.48775	694.84	10.5402	6.43404	8.48713
25	8056	726.388	1450.76	2	50.02	-4.6279	sp|P09871|C1S_HUMAN	C1S	Complement C1s subcomponent	WVLTAAHVVEGNR		1.58434	acute	recovery	0.716779		200		0	52.0015	0	0	13.0004	0	16.2529	0	16.5693	8.28466
25	2095	494.247	986.479	2	50.05	-3.60442	sp|P06396|GELS_HUMAN	GSN	Gelsolin	WSVDPLDR		1.02508	acute	recovery	0.888205		31.4252		300.375	298.228	269.41	159.575	256.897	329.543	307.071	186.428	179.408	182.918
25	9999	569.281	1136.55	2	50.07	-2.77283	sp|P08603|CFAH_HUMAN	CFH	Complement factor H	SLGNVIMVCR	[9] Methylthio (C)	1.20798	recovery	acute	0.964785		74.6105		36.2548	50.9893	86.0785	105.707	69.7573	25.7454	40.3249	110.457	160.533	135.495
25	459	851.906	1701.8	2	50.11	3.00996	sp|P0C0L4|CO4A_HUMAN	C4A	Complement C4-A	KKEVYMPSSIFQDD	[6] Oxidation (M)	1.74239	acute	recovery	0.681369		85.4854		14562.2	15568.1	1716.16	2830.11	8669.15	6404.74	8085.06	3229.91	2182.06	2705.98			x
25	8443	949.909	1897.8	2	50.13	8.71738	sp|P61769|B2MG_HUMAN	B2M	Beta-2-microglobulin	YTEFTPTEKDEYACR	[14] Methylthio (C)	1.07822	recovery	acute	0.934383		175.012		0	61.2894	140.73	0	50.5048	0	0	196.623	21.1991	108.911
25	271	565.771	1129.53	2	50.15	-1.9182	sp|P13671|CO6_HUMAN	C6	Complement component C6	YQFSSEELK		1.33971	acute	recovery	0.0211564		17.8104		7445.7	7035.28	5990.04	6958.02	6857.26	5138.84	6395.9	4373	4566.07	4469.53			x
25	3195	631.319	1260.62	2	50.15	1.61316	sp|P08603|CFAH_HUMAN	CFH	Complement factor H	TQLPQCVAIDK	[6] Methylthio (C)	1.13547	acute	recovery	0.58052		35.4492		215.516	345.16	366.115	200.345	281.784	347.943	166.512	182.399	295.804	239.101
25	9810	828.347	3309.36	4	50.2	3.89547	sp|P23142|FBLN1_HUMAN	FBLN1	Fibulin-1	MVQEQCCHSQLEELHCATGISLANEQDR	[6] Methylthio (C)|[7] Methylthio (C)|[16] Methylthio (C)	1.13783	acute	recovery	0.725981		163.441		0	0	192.75	32.9086	56.4147	102.314	0	6.17033	89.8407	48.0055
25	3544	635.287	1902.84	3	50.23	14.2492	sp|P00450|CERU_HUMAN	CP	Ceruloplasmin	NNEGTYYSPNYNPQSR		1.27018	recovery	acute	0.312176		45.1978		84.8209	305.899	235.807	192.899	204.856	314.505	196.06	255.082	275.172	265.127
25	1220	482.742	1926.94	4	50.24	-0.333642	sp|P00450|CERU_HUMAN	CP	Ceruloplasmin	ASRPYTFHSHGITYYK		3.90937	acute	recovery	0.0680023		64.6141		3075.95	2609.4	3245.66	3536.26	3116.82	1146.15	31.1275	1019.87	991.931	1005.9		x	x
25	1211	495.765	989.516	2	50.24	-1.8131	sp|P29622|KAIN_HUMAN	SERPINA4	Kallistatin	WADLSGITK		1.3738	recovery	acute	0.838583		71.3201		443.497	421.077	626.321	598.853	522.437	251.63	298.138	1143.9	1177.24	1160.57				x
25	1837	489.909	1466.71	3	50.27	-0.620977	sp|P25311|ZA2G_HUMAN	AZGP1	Zinc-alpha-2-glycoprotein	AREDIFMETLKD		2.25787	acute	recovery	0.0470134		46.1371		288.298	333.421	746.769	692.211	515.175	125.476	222.384	260.812	304.001	282.406		x	x
25	381	559.305	1116.6	2	50.27	-1.14032	sp|P06396|GELS_HUMAN	GSN	Gelsolin	YIILYNYR		1.13812	recovery	acute	0.190925		15.0745		9326.47	9140.23	7792.52	9294.63	8888.46	8976.44	9091.43	12267.3	10129.4	11198.4				x
25	6223	598.267	1194.52	2	50.28	-6.00976	sp|P08603|CFAH_HUMAN	CFH	Complement factor H	IQEGEEITCK	[9] Methylthio (C)	4.49044	recovery	acute	0.0496214		76.8957		19.9747	29.4158	25.2099	11.3964	21.4992	164.113	157.235	37.7398	27.0753	32.4075		x
25	2337	530.787	1059.56	2	50.28	12.1398	sp|Q14624|ITIH4_HUMAN	ITIH4	Inter-alpha-trypsin inhibitor heavy chain H4	FAHTVVTSR	[N-term] Carbamyl (N-term)	1.88269	acute	recovery	0.0616095		39.4189		618.58	669.142	1338.43	1276.97	975.78	342.017	413.948	572.83	744.371	658.601			x
25	7702	532.284	1062.55	2	50.29	-3.59529	sp|P0C0L4|CO4A_HUMAN	C4A	Complement C4-A	SAGSPHPAIAR		2.53782	acute	recovery	0.939344		157.762		6.81515	51.9843	409.844	20.0015	122.161	33.7118	81.1232	48.3281	29.3821	38.8551		x
25	94	657.788	1313.56	2	50.3	2.93065	sp|P08603|CFAH_HUMAN	CFH	Complement factor H	SCDIPVFMNAR	[2] Methylthio (C)|[8] Oxidation (M)	1.13305	acute	recovery	0.847123		68.8408		80076.6	80632.3	18555.7	22172.3	50359.2	48205.5	52965.7	42704.5	33907.2	38305.8			x
25	3927	683.343	1364.67	2	50.3	-3.32837	sp|P08603|CFAH_HUMAN	CFH	Complement factor H	EIMENYNIALR		1.02984	acute	recovery	0.90702		69.2319		177.647	161.324	454.087	709.872	375.732	284.589	675.439	301.2	198.154	249.677
25	460	715.838	1429.66	2	50.32	1.14421	sp|P08603|CFAH_HUMAN	CFH	Complement factor H	EGWIHTVCINGR	[8] Methylthio (C)	1.28785	recovery	acute	0.307463		31.1986		3921.46	4623.51	5624.34	7106.04	5318.84	4222.77	6062.24	8974.95	8139.51	8557.23				x
25	1214	450.245	898.474	2	50.34	-1.72574	sp|P05546|HEP2_HUMAN	SERPIND1	Heparin cofactor 2	GPLDQLEK		1.36265	recovery	acute	0.45512		49.6105		954.667	885.304	1029.63	747.004	904.152	1934.62	1542.97	633.393	817.188	725.291				x
25	3778	557.826	1113.64	2	50.35	-1.62331	sp|P02775|CXCL7_HUMAN	PPBP	Platelet basic protein	NQVEVIATLK		1.71483	recovery	acute	0.201943		127.571		6.29337	0	281.776	126.636	103.676	221.34	300.881	73.5949	115.335	94.4649
25	899	642.631	1924.87	3	50.35	2.04596	sp|P14151|LYAM1_HUMAN	SELL	L-selectin	WTYHYSEKPMNWQR		1.44707	recovery	acute	0.224142		103.403		170.748	199.725	2763.54	3362.16	1624.04	1519.16	2613.89	2808.97	2458.42	2633.69				x
25	3060	560.785	1119.56	2	50.36	-2.93001	sp|P0C0L5|CO4B_HUMAN	C4B	Complement C4-B	MRPSTDTITV		1.11378	recovery	acute	0.779071		53.963		246.89	311.989	741.229	631.933	483.01	536.244	945.027	285.423	385.169	335.296				x
25	1670	459.228	916.441	2	50.37	0.447002	sp|Q04756|HGFA_HUMAN	HGFAC	Hepatocyte growth factor activator	VDWINDR		1.58404	acute	recovery	0.0493684		27.5244		610.276	669.021	1015.01	687.624	745.482	584.713	466.484	290.625	540.663	415.644			x
25	401	719.079	2872.29	4	50.37	3.94953	sp|P06396|GELS_HUMAN	GSN	Gelsolin	VPFDAATLHTSTAMAAQHGMDDDGTGQK		1.05547	recovery	acute	0.338947		109.346		708.394	702.7	25019.8	26230	13165.2	7057.91	10850.3	18691.3	18982.3	18836.8				x
25	8573	970.788	2909.34	3	50.4	8.33704	sp|P08603|CFAH_HUMAN	CFH	Complement factor H	SPPEISHGVVAHMSDSYQYGEEVTYK		2.29697	recovery	acute	0.619515		138.257		4.02991	0	137.446	396.243	134.43	6.65029	3.68015	789.909	434.885	612.397		x
25	10101	927.477	1852.94	2	50.48	3.21396	sp|P08603|CFAH_HUMAN	CFH	Complement factor H	IHGVWTQLPQCVAIDK	[11] Methylthio (C)	2.02119	recovery	acute	0.790902		99.3631		18.6985	56.1774	29.9234	0	26.1998	0	22.9357	70.3783	118.506	94.4419		x
25	619	459.237	1374.69	3	50.49	-0.0188458	sp|P06396|GELS_HUMAN	GSN	Gelsolin	SYLSSHIANVER		1.29328	acute	recovery	0.0467949		14.8232		2574.32	2498.89	1893.8	2077.26	2261.07	1533.59	1571.96	2098.47	1789.28	1943.87			x
25	3047	460.92	1379.74	3	50.49	-1.7108	sp|P02671|FIBA_HUMAN	FGA	Fibrinogen alpha chain	TVIGPDGHKEVTK		1.83965	recovery	acute	0.223048		58.8768		538.902	447.229	337.204	66.6315	347.492	1128.52	649.756	314.79	463.986	389.388				x
25	997	574.224	1146.43	2	50.49	0.437747	sp|P01344|IGF2_HUMAN	IGF2	Insulin-like growth factor II	GIVEECCFR	[6] Methylthio (C)|[7] Methylthio (C)	1.36133	recovery	acute	0.378337		41.2044		1799.97	2267.55	1399.38	1293.26	1690.04	3287.18	1121.1	2001.78	2792.73	2397.26				x
25	110	485.722	969.429	2	50.52	-0.697299	sp|P08603|CFAH_HUMAN	CFH	Complement factor H	LEYPTCAK	[6] Methylthio (C)	1.24398	recovery	acute	0.541085		43.5689		11385.9	9548.21	15689	10996.8	11905	22955.5	16557.4	8054.12	11671	9862.58				x
25	187	593.798	1185.58	2	50.55	0.133671	sp|P08603|CFAH_HUMAN	CFH	Complement factor H	TKNDFTWFK		1.24175	recovery	acute	0.0680824		14.7998		14915.8	14427.4	19370	18456.9	16792.5	17085.1	21811.8	22032.3	22479.1	22255.7				x
25	165	477.56	1429.66	3	50.58	-0.1847	sp|P08603|CFAH_HUMAN	CFH	Complement factor H	EGWIHTVCINGR	[8] Methylthio (C)	1.36453	recovery	acute	0.0908943		24.5335		8552.67	7952.14	13353.9	11484.5	10335.8	11477.6	11889.9	16397.1	16649.5	16523.3				x
25	338	659.779	1317.54	2	50.62	2.46574	sp|P00751|CFAB_HUMAN	CFB	Complement factor B	EAGIPEFYDYD		1.5892	acute	recovery	0.000283533		9.21627		9258.77	9032.09	10378.8	10642.6	9828.07	5671.6	5716.8	6594.57	6754.25	6674.41	x		x
25	415	622.314	1242.61	2	50.62	0.192863	sp|P13671|CO6_HUMAN	C6	Complement component C6	LYQFSSEELK		1.90595	acute	recovery	0.00710216		27.397		6613.12	7154.04	4297.15	4235.39	5574.93	2613.97	3340.03	3216.5	2529.57	2873.03			x
25	2255	417.225	1248.65	3	50.63	-3.08843	sp|P0C0L4|CO4A_HUMAN	C4A	Complement C4-A	SVSAGSPHPAIAR		1.38495	acute	recovery	0.744342		69.9529		518.309	352.046	7.05636	559.121	359.133	451.244	236.838	144.076	205.084	174.58
25	1788	767.834	1533.65	2	50.69	2.47232	sp|P08603|CFAH_HUMAN	CFH	Complement factor H	RPCGHPGDTPFGTF	[3] Methylthio (C)	1.49063	recovery	acute	0.0179102		20.8011		752.262	857.791	975.138	1212.21	949.351	1245.06	1736	1382.66	1296.79	1339.72				x
25	1965	566.26	1130.51	2	50.69	-3.62082	sp|P08603|CFAH_HUMAN	CFH	Complement factor H	EFDHNSNIR		1.8027	acute	recovery	0.125377		43.6004		819.739	755.349	1091.04	309.027	743.787	465.767	347.538	454.736	382.343	418.539			x
25	2574	721.678	2162.01	3	50.69	2.12499	sp|Q96PD5|PGRP2_HUMAN	PGLYRP2	N-acetylmuramoyl-L-alanine amidase	LYVHHTYVPAPPCTDFTR	[13] Methylthio (C)	1.54369	acute	recovery	0.185908		69.5122		1323.01	1179.59	2314.22	1308.79	1531.41	415.358	468.577	1214.34	1869.88	1542.11			x
25	2494	520.31	1038.61	2	50.73	-1.93527	sp|P10720|PF4V_HUMAN	PF4V1	Platelet factor 4 variant	HITSLEVIK		3.71019	recovery	acute	0.0913481		77.6141		282.338	450.35	107.33	152.876	248.224	1515.43	1561.95	251.602	354.847	303.224		x		x
25	7000	409.525	1225.55	3	50.73	-8.6588	sp|P02671|FIBA_HUMAN	FGA	Fibrinogen alpha chain	HRHPDEAAFF		8.12011	recovery	acute	0.857101		145.463		13.2236	61.5533	10.6337	0	21.3527	534.632	158.911	0	0	0		x
25	3870	457.905	1370.69	3	50.74	-2.18071	sp|P0C0L5|CO4B_HUMAN	C4B	Complement C4-B	ITVMVENSHGLR	[4] Oxidation (M)	2.29946	acute	recovery	0.0762907		68.7644		1011.83	850.451	776.779	557.155	799.053	646.933	64.5046	312.685	365.859	339.272		x	x
25	11842	589.754	1177.49	2	50.83	3.34402	sp|P08603|CFAH_HUMAN	CFH	Complement factor H	LSYTCEGGFR	[5] Methylthio (C)	1.85952	recovery	acute	0.751759		160.765		0	0	3.51655	18.8094	5.58148	0	0	17.9737	23.5419	20.7578
25	7874	476.597	1426.77	3	50.85	0.700759	sp|P15169|CBPN_HUMAN	CPN1	Carboxypeptidase N catalytic chain	AAQGPNKPGYLVGR		111.9	acute	recovery	0.516679		199.329		0.782406	0.542192	524.901	0.000429139	131.556	1.12448	2.5804	0.609775	0.387986	0.498881		x
25	4194	598.251	1194.49	2	50.88	3.94794	sp|P07358|CO8B_HUMAN	C8B	Complement component C8 beta chain	YESYSDFER		1.80188	acute	recovery	0.230217		91.804		94.7792	64.2541	99.6133	105.127	90.9433	22.2001	89.9646	0.0341712	89.6866	44.8604
25	3843	509.275	1016.53	2	50.88	-5.27782	sp|Q14624|ITIH4_HUMAN	ITIH4	Inter-alpha-trypsin inhibitor heavy chain H4	FAHTVVTSR		2.71652	acute	recovery	0.863416		158.396		47.1575	82.0185	919.696	41.4943	272.592	110.693	141.463	69.4758	79.7515	74.6137		x
25	6875	947.512	1893.01	2	50.9	5.34171	sp|P07358|CO8B_HUMAN	C8B	Complement component C8 beta chain	FKIPGIFELGISSQSDR		1.15656	acute	recovery	0.868274		98.6162		61.3352	205.619	5.34505	111.459	95.9396	4.10574	74.4909	197.234	55.9808	126.607
25	3915	476.247	950.479	2	50.91	34.8874	sp|O43719|HTSF1_HUMAN	HTATSF1	HIV Tat-specific factor 1	LYKDNQGN		1.51637	recovery	acute	0.0719231		33.87		341.535	348.669	463.905	187.179	335.322	549.774	415.079	462.57	606.464	534.517				x
25	2470	579.793	1157.57	2	50.93	0.42011	sp|P04004|VTNC_HUMAN	VTN	Vitronectin	VDTVDPPYPR		1.26343	acute	recovery	0.493043		68.5484		365.889	424.455	981.921	959.026	682.823	280.907	208.843	1008.78	663.279	836.031			x
25	4968	1048.48	2094.95	2	50.93	6.69741	sp|P07357|CO8A_HUMAN	C8A	Complement component C8 alpha chain	FINDYGTHYITSGSMGGIY		1.29006	acute	recovery	0.781484		92.6234		37.0153	67.6211	443.411	490.478	259.631	127.243	131.379	316.258	230.143	273.201
25	3450	916.776	2747.31	3	50.95	5.64382	sp|Q9NZP8|C1RL_HUMAN	C1RL	Complement C1r subcomponent-like protein	ISFVGSDPSQFCGQQGSPLGRPPGQR	[12] Methylthio (C)	2.18093	acute	recovery	0.027302		62.0805		632.293	601.488	691.81	475.828	600.355	117.818	228.569	236.293	518.417	377.355		x	x
25	8919	632.817	1263.62	2	50.97	-9.70092	sp|P13671|CO6_HUMAN	C6	Complement component C6	TLNICEVGTIR	[5] Methylthio (C)	2.17068	acute	recovery	0.0469289		54.9582		80.6065	59.2695	68.6571	36.4352	61.2421	44.4862	38.2761	17.0956	12.9952	15.0454		x
25	4214	635.695	3173.44	5	50.98	7.57208	sp|P06396|GELS_HUMAN	GSN	Gelsolin	ERVPFDAATLHTSTAMAAQHGMDDDGTGQK	[16] Oxidation (M)	1.01881	recovery	acute	0.577496		76.6377		240.549	313.072	90.1126	33.3832	169.279	121.191	198.746	223.915	146	184.958
25	1226	606.3	1815.88	3	50.99	-0.71636	sp|P01034|CYTC_HUMAN	CST3	Cystatin-C	RLVGGPMDASVEEEGVR	[7] Oxidation (M)	1.57396	acute	recovery	0.370177		63.6663		5302.4	4111.03	1440.7	1744.41	3149.64	2456.14	128.043	2982.72	2437.45	2710.08			x
25	5188	570.295	1138.58	2	50.99	-1.62257	sp|P25311|ZA2G_HUMAN	AZGP1	Zinc-alpha-2-glycoprotein	SLNDLQFFR		1.41059	recovery	acute	0.736596		85.2937		129.327	189.637	35.7751	91.1225	111.465	49.1715	183.826	336.263	59.6663	197.965
25	659	589.272	1764.79	3	51.01	0.735112	sp|P00751|CFAB_HUMAN	CFB	Complement factor B	IEGVDAEDGHGPGEQQK		1.08324	acute	recovery	0.641857		68.9011		3006.78	2356.92	226.603	4312.86	2475.79	2337.01	1733.49	2367.74	2703.95	2535.84			x
25	4722	743.826	1485.64	2	51.03	6.53643	sp|P00751|CFAB_HUMAN	CFB	Complement factor B	FLCTGGVSPYADPN	[3] Methylthio (C)	2.03556	acute	recovery	0.0209251		42.0215		476.721	618.858	347.963	463.935	476.869	359.744	260.44	182.387	134.506	158.446		x
25	236	529.278	1056.54	2	51.04	1.24825	sp|P14151|LYAM1_HUMAN	SELL	L-selectin	SYYWIGIR		1.27	recovery	acute	0.0859281		18.9675		9600.33	8771.64	10317.2	11361.7	10012.7	14568	14899.3	11445.9	9951.49	10698.7				x
25	10396	715.994	2144.96	3	51.04	4.55997	sp|P00450|CERU_HUMAN	CP	Ceruloplasmin	NKNNEGTYYSPNYNPQSR		4.20857	acute	recovery	0.609368		200		0	0	262.614	0	65.6534	44.436	11.3453	0	6.61853	3.30927		x
25	3858	516.26	1545.76	3	51.07	-6.66544	sp|P50552|VASP_HUMAN	VASP	Vasodilator-stimulated phosphoprotein	VQIYHNPTANSFR		1.01449	recovery	acute	0.513578		85.0011		600.091	691.105	124.455	77.32	373.243	294.188	338.953	386.796	494.672	440.734
25	3861	418.903	1253.69	3	51.13	-0.0442464	sp|P06396|GELS_HUMAN	GSN	Gelsolin	AGKEPGLQIWR		1.99136	acute	recovery	0.250009		67.5588		210.896	128.691	153.613	107.533	150.183	91.4681	111.442	0	98.7595	49.3797
25	127	498.9	1493.68	3	51.15	0.185081	sp|P00747|PLMN_HUMAN	PLG	Plasminogen	EQQCVIMAENRK	[4] Methylthio (C)	1.39308	recovery	acute	0.202853		57.8708		9989.03	10055.5	29349.1	30859.4	20063.3	22772.1	26353.6	31446.5	31226.7	31336.6				x
25	4978	783.371	1564.73	2	51.15	0.592473	sp|O00391|QSOX1_HUMAN	QSOX1	Sulfhydryl oxidase 1	NEQEQPLGQWHLS		1.39884	recovery	acute	0.5488		84.6449		367.642	370.504	272.953	884.447	473.886	0	569.578	1365.38	716.603	1040.99				x
25	5879	472.253	1413.74	3	51.16	-6.13015	sp|P02775|CXCL7_HUMAN	PPBP	Platelet basic protein	KICLDPDAPRIK	[3] Methylthio (C)	3.11601	recovery	acute	0.24749		74.8464		136.414	178.535	64.1248	13.7444	98.2046	391.943	556.852	242.606	32.6246	137.615		x
25	7745	504.263	1006.51	2	51.19	47.0442	sp|Q9H116|GZF1_HUMAN	GZF1	GDNF-inducible zinc finger protein 1	MESGAVLLE	[N-term] Carbamyl (N-term)|[1] Oxidation (M)	1.65042	acute	recovery	0.0175461		27.2975		281.287	232.617	315.661	435.117	316.17	182.296	231.547	167.513	184.924	176.219
25	626	769.643	3074.54	4	51.23	5.73873	sp|P09871|C1S_HUMAN	C1S	Complement C1s subcomponent	WVLTAAHVVEGNREPTMYVGSTSVQTSR		1.08563	acute	recovery	0.764001		70.2396		3030.09	3314.08	13240.7	12768	8088.24	5668.21	6846.24	8009.14	9277.53	8643.34			x
25	1	550.819	1099.62	2	51.27	-0.647032	sp|P02775|CXCL7_HUMAN	PPBP	Platelet basic protein	NIQSLEVIGK		1.75496	recovery	acute	0.0668875		39.8629		269882	238201	557642	445165	377722	842540	846173	448030	514807	481418				x
25	6851	499.277	996.538	2	51.28	-0.747922	sp|P06396|GELS_HUMAN	GSN	Gelsolin	IILYNYR	[N-term] Carbamyl (N-term)	1.81848	acute	recovery	0.121077		46.7422		119.982	153.15	82.2949	57.1649	103.148	47.6959	24.3305	85.1911	69.6705	77.4308
25	3859	817.399	2449.18	3	51.29	3.94996	sp|P09871|C1S_HUMAN	C1S	Complement C1s subcomponent	HVVEGNREPTMYVGSTSVQTSR	[11] Oxidation (M)	2.90376	acute	recovery	0.654773		112.034		1466.81	1089.9	0	68.1919	656.224	290.297	332.765	169.304	111.597	140.45		x	x
25	2096	448.188	894.361	2	51.3	-0.375043	sp|P08603|CFAH_HUMAN	CFH	Complement factor H	TCATYYK	[2] Methylthio (C)	1.72507	recovery	acute	0.0679784		48.126		411.232	317.851	932.176	789.383	612.66	1319.57	846.772	872.949	1188.24	1030.59				x
25	4226	531.747	1061.48	2	51.31	1.12985	sp|O14960|LECT2_HUMAN	LECT2	Leukocyte cell-derived chemotaxin-2	GPWANICAGK	[7] Methylthio (C)	1.49421	recovery	acute	0.110824		29.1944		197.325	193.536	171.572	108.215	167.662	158.278	243.607	264.222	335.981	300.102
25	4321	721.329	3601.61	5	51.32	7.34803	sp|P00751|CFAB_HUMAN	CFB	Complement factor B	GHESCMGAVVSEYFVLTAAHCFTVDDKEHSIK	[5] Methylthio (C)|[21] Methylthio (C)	1.86114	acute	recovery	0.618627		103.497		55.2308	279.296	1006.05	1934.84	818.852	72.8591	75.3294	996.767	614.936	805.852			x
25	59	444.226	1329.66	3	51.34	-0.408727	sp|Q03591|FHR1_HUMAN	CFHR1	Complement factor H-related protein 1	INHGILYDEEK		1.05293	acute	recovery	0.526957		78.1605		22913.4	20634.4	32916.4	22528	24748	48284.9	4124.72	18774.6	22832	20803.3			x
25	6873	409.752	817.489	2	51.34	-2.12857	sp|P05155|IC1_HUMAN	SERPING1	Plasma protease C1 inhibitor	VATTVISK		13.32	acute	recovery	0.885842		197.643		1.59689	1.52033	349.263	0	88.0949	7.22666	2.87691	5.02905	11.3223	8.17565		x
25	504	960.459	1918.9	2	51.35	4.28568	sp|P00450|CERU_HUMAN	CP	Ceruloplasmin	SVPPSASHVAPTETFTYE		1.41257	acute	recovery	0.0353111		21.9333		11031.8	12549.2	10222.9	13334.2	11784.5	5863.37	8883.12	10241.1	8382.81	9311.94			x
25	5703	569.605	1705.79	3	51.35	0.51285	sp|P09871|C1S_HUMAN	C1S	Complement C1s subcomponent	GDSGGAFAVQDPNDKTK		2.15229	acute	recovery	0.717432		80.9282		272.68	118.971	15.3273	366.304	193.32	110.46	91.904	65.4131	91.5065	78.4598		x
25	3842	830.694	2489.06	3	51.48	2.26006	sp|P00450|CERU_HUMAN	CP	Ceruloplasmin	MFTTAPDQVDKEDEDFQESNK	[1] Oxidation (M)	1.41442	acute	recovery	0.395331		68.7084		594.082	467.18	193.782	211.72	366.691	353.551	458.47	154.518	70.4679	112.493
25	6117	529.911	1586.71	3	51.48	4.67097	sp|P62937|PPIA_HUMAN	PPIA	Peptidyl-prolyl cis-trans isomerase A	IIPGFMCQGGDFTR	[7] Methylthio (C)	1.08802	recovery	acute	0.512126		110.48		121.857	156.07	4.36972	3.97009	71.5668	37.6176	13.4454	106.633	153.768	130.201
25	9237	689.279	1376.54	2	51.51	8.59448	sp|P62937|PPIA_HUMAN	PPIA	Peptidyl-prolyl cis-trans isomerase A	PGFMCQGGDFTR	[4] Oxidation (M)|[5] Methylthio (C)	349.622	acute	recovery	0.0599123		139.89		154.264	161.411	0	5.56143	80.309	0	0	0.681559	0.23725	0.459404		x
25	4091	532.734	1063.45	2	51.52	0.424949	sp|P27918|PROP_HUMAN	CFP	Properdin	CAGQQQDIR	[1] Methylthio (C)	1.2969	recovery	acute	0.272879		50.5686		266.64	273.409	724.941	641.767	476.689	727.383	451.545	605.629	688.317	646.973				x
25	864	809.75	2426.23	3	51.54	3.82327	sp|P00751|CFAB_HUMAN	CFB	Complement factor B	LPPTTTCQQQKEELLPAQDIK	[7] Methylthio (C)	2.46462	acute	recovery	0.139614		101.998		3017.54	11594.1	3346.53	10573	7132.78	428.452	1238.83	7055.81	2853.2	4954.5		x	x
25	421	714.77	1427.53	2	51.6	2.04769	sp|P02760|AMBP_HUMAN	AMBP	Protein AMBP	EYCGVPGDGDEEL	[3] Methylthio (C)	1.33514	acute	recovery	0.141031		36.833		15370.7	15540.2	16234.6	16186.1	15832.9	10816	6460.66	13308.2	16849.5	15078.8			x
25	3397	468.23	934.444	2	51.63	-6.76966	sp|P0DJI8|SAA1_HUMAN	SAA1	Serum amyloid A-1 protein	LGEAFDGAR		3.35735	acute	recovery	0.0048417		73.824		662.3	497.044	583.61	591.777	583.683	365.084	127.761	91.5204	111.044	101.282		x	x
25	5257	689.274	1376.53	2	51.63	4.51786	sp|P12111|CO6A3_HUMAN	COL6A3	Collagen alpha-3(VI) chain	FWYGGCGGNENK	[6] Methylthio (C)	2.21179	recovery	acute	0.412133		67.0847		98.7853	70.8311	77.8057	70.876	79.5745	276.749	26.9399	135.796	264.522	200.159		x
25	4615	412.566	1234.68	3	51.65	-1.02158	sp|P00751|CFAB_HUMAN	CFB	Complement factor B	GDSGGPLIVHKR		1.03871	acute	recovery	0.467726		88.2836		223.048	223.003	2.28841	525.664	243.501	252.216	170.849	225.273	289.371	257.322
25	6399	705.393	1408.77	2	51.66	2.53277	sp|O43561|LAT_HUMAN	LAT	Linker for activation of T-cells family member 1	TAAPSAPALSTPGIR		7.44258	acute	recovery	0.412945		200		112.012	191.735	0	0	75.9369	0	40.8121	0	0	0		x
25	7305	542.251	1082.49	2	51.68	-1.21759	sp|P02671|FIBA_HUMAN	FGA	Fibrinogen alpha chain	EFVSETESR		5.23903	recovery	acute	0.0178647		63.7091		39.3219	38.817	35.3878	7.09907	30.1564	296.804	163.212	66.9408	105.005	85.973		x
25	440	557.226	1112.44	2	51.68	0.173308	sp|P00751|CFAB_HUMAN	CFB	Complement factor B	DSVTYHCSR	[7] Methylthio (C)	1.19194	acute	recovery	0.0989022		13.6455		5425.89	4874.57	6557.49	6358.25	5804.05	4819.48	4159.53	5255.58	5243.04	5249.31			x
25	7954	925.889	1849.76	2	51.69	6.45079	sp|P08603|CFAH_HUMAN	CFH	Complement factor H	TTCWDGKLEYPTCAK	[N-term] Carbamyl (N-term)|[3] Methylthio (C)|[13] Methylthio (C)	1.39823	recovery	acute	0.0922096		28.3336		112.009	98.585	130.867	90.7151	108.044	208.275	120.438	116.188	159.382	137.785
25	4139	542.811	1083.61	2	51.71	0.0148368	sp|P01023|A2MG_HUMAN	A2M	Alpha-2-macroglobulin	GHFSISIPVK		1.25229	acute	recovery	0.89717		87.004		28.1712	45.2908	250.302	267	147.691	36.4091	43.634	147.024	244.68	195.852
25	11491	649.79	1297.56	2	51.72	2.35037	sp|P08603|CFAH_HUMAN	CFH	Complement factor H	SCDIPVFMNAR	[2] Methylthio (C)	1.39777	acute	recovery	0.857677		171.063		0	0	16.0225	54.9221	17.7361	0	0	5.76374	44.9918	25.3778
25	8318	649.789	1297.56	2	51.73	1.23667	sp|P08603|CFAH_HUMAN	CFH	Complement factor H	SCDIPVFMNAR	[2] Methylthio (C)	1.45433	recovery	acute	0.265187		64.1494		218.7	180.302	664.182	721.482	446.167	511.102	403.328	970.804	710.254	840.529				x
25	1750	672.85	1343.69	2	51.73	-25.812	sp|P08603|CFAH_HUMAN	CFH	Complement factor H	PPTVQNAYIVSR		1.07229	acute	recovery	0.827568		87.1154		87.6198	175.179	467.977	92.5703	205.837	267.868	109.954	258.037	131.982	195.01
25	190	412.752	823.489	2	51.76	-3.14138	sp|Q12802|AKP13_HUMAN	AKAP13	A-kinase anchor protein 13	VGPVSLPR		1.69186	recovery	acute	0.300298		62.1994		4382.79	3934.14	10120.5	2735.68	5293.27	16399.4	8228.87	3180.6	8013.08	5596.84				x
25	1993	590.277	1178.54	2	51.79	2.95724	sp|P00450|CERU_HUMAN	CP	Ceruloplasmin	VEWDYSPQR		1.18658	acute	recovery	0.633539		57.736		938.942	1480.68	480.199	582.548	870.592	433.249	1352.13	487.963	661.448	574.705			x
25	817	860.748	2579.22	3	51.81	6.31367	sp|P08603|CFAH_HUMAN	CFH	Complement factor H	TIVGPNSVQCYHFGLSPDLPICK	[10] Methylthio (C)|[22] Methylthio (C)	1.66899	acute	recovery	0.111945		75.0122		1244.4	1519.23	1608.8	1640.93	1503.34	1005.65	335.416	447.961	1813.97	1130.97			x
25	61	477.774	953.533	2	51.82	-0.850476	sp|P06396|GELS_HUMAN	GSN	Gelsolin	IILYNYR		1.04119	acute	recovery	0.779235		19.3988		15122.4	12296.3	19443.4	14617	15369.8	14129.5	13190.8	13652.4	18074.2	15863.3			x
25	6499	726.389	1450.76	2	51.83	1.8936	sp|P02760|AMBP_HUMAN	AMBP	Protein AMBP	AFIQLWAFDAVK	[N-term] Carbamyl (N-term)	1.06723	acute	recovery	0.88893		65.3368		402.148	341.852	107.249	103.387	238.659	206.423	121.105	332.841	234.131	283.486
25	8304	601.823	1201.63	2	51.87	0.50447	sp|P02760|AMBP_HUMAN	AMBP	Protein AMBP	TVAACNLPIVR	[5] Methylthio (C)	1.3904	acute	recovery	0.312749		80.4654		112.747	82.5064	112.416	54.127	90.4492	35.0331	6.76991	112.613	105.795	109.204
25	325	514.239	1026.46	2	51.87	-0.200025	sp|P13671|CO6_HUMAN	C6	Complement component C6	GGNQLYCVK	[7] Methylthio (C)	1.00957	acute	recovery	0.640035		60.6204		6380.56	5708.09	7041.41	4701.36	5957.85	9583.19	7798.8	1427.31	4796.28	3111.8			x
25	10026	998.454	1994.89	2	51.88	5.89013	sp|P00751|CFAB_HUMAN	CFB	Complement factor B	ETIEGVDAEDGHGPGEQQK		2.09991	acute	recovery	0.888737		84.0531		120.399	110.28	0	117.239	86.9796	2.5261	51.4913	84.1759	27.4889	55.8324		x
25	1217	711.821	1421.63	2	51.92	1.14289	sp|P0C0L5|CO4B_HUMAN	C4B	Complement C4-B	AVGSGATFSHYYY		3.79008	acute	recovery	0.000341867		25.6475		908.207	1105.56	1287.44	1534.57	1208.94	201.521	328.391	359.621	386.369	372.995	x	x	x
25	2701	503.253	1004.49	2	51.92	-0.252785	sp|P00734|THRB_HUMAN	F2	Prothrombin	ETWTANVGK		3.05582	acute	recovery	0.0891826		68.7929		794.432	744.045	506.03	292.212	584.18	330.943	15.1564	190.427	228.151	209.289		x	x
25	3265	718.649	2152.93	3	51.96	3.2272	sp|P04114|APOB_HUMAN	APOB	Apolipoprotein B-100	YTYNYEAESSSGVPGTADSR		1.11802	acute	recovery	0.548887		72.7016		302.795	393.648	648.529	740.901	521.468	124.983	225.944	732.53	782.231	757.381			x
25	6598	858.114	2571.32	3	51.97	5.51862	sp|P13671|CO6_HUMAN	C6	Complement component C6	KYNPIPSVQLMGNGFHFLAGEPR		1.08068	recovery	acute	0.50151		98.6672		10.1228	36.4449	194.919	278.175	129.915	48.0843	127.223	228.975	157.308	193.141
25	278	462.235	922.455	2	51.97	19.7071	sp|P02751|FINC_HUMAN	FN1	Fibronectin	ISCTIANR	[3] Methylthio (C)	1.23207	recovery	acute	0.897215		62.9889		3630.12	3144.8	4853.77	2867.81	3624.13	6779.58	6420.83	681.839	3978.47	2330.15				x
25	12295	676.325	1350.64	2	51.99	-4.57578	sp|P07358|CO8B_HUMAN	C8B	Complement component C8 beta chain	NVESYTPQTQGK		13.0938	acute	recovery	0.0316265		200		8.86508	25.6713	47.818	2.15571	21.1275	0	6.45421	0	0	0		x
25	6275	760.345	1518.68	2	52	3.0906	sp|P24592|IBP6_HUMAN	IGFBP6	Insulin-like growth factor-binding protein 6	GAQTLYVPNCDHR	[10] Methylthio (C)	12.8504	recovery	acute	0.0145971		108.758		15.2726	0	9.30681	1.5577	6.53428	31.2934	143.582	35.4253	125.573	80.4992		x
25	2598	702.335	1402.66	2	52.01	3.04414	sp|P04196|HRG_HUMAN	HRG	Histidine-rich glycoprotein	VRGGEGTGYFVDF		1.31297	acute	recovery	0.40384		64.0473		981.877	984.165	1966.16	2295.65	1556.96	552.883	537.69	2037.54	1615.23	1826.38			x
25	293	504.269	1006.52	2	52.03	-3.40287	sp|P04004|VTNC_HUMAN	VTN	Vitronectin	IYISGMAPR		1.08658	recovery	acute	0.48558		89.5918		1561.03	1390.67	11676.3	11706.8	6583.69	4127.21	5124.46	10305.7	9057.45	9681.55				x
25	2331	866.66	2596.96	3	52.05	6.63942	sp|P07358|CO8B_HUMAN	C8B	Complement component C8 beta chain	QCNNPPPQNGGSPCSGPASETLDCS	[2] Methylthio (C)|[14] Methylthio (C)|[24] Methylthio (C)	1.4198	acute	recovery	0.219613		90.5198		3040.83	3333.28	2762.59	2244.39	2845.27	4536.52	483.044	935.468	2060.97	1498.22			x
25	6742	437.775	873.536	2	52.05	0.534547	sp|P07737|PROF1_HUMAN	PFN1	Profilin-1	TLVLLMGK		2.0256	acute	recovery	0.823702		200		142.595	0	0	0	35.6487	0	6.05921	0	64.3371	32.1686		x
25	7374	667.643	1999.91	3	52.07	2.04056	sp|O00151|PDLI1_HUMAN	PDLIM1	PDZ and LIM domain protein 1	AIDGENTSNMTHLEAQNR		4.61068	recovery	acute	0.324976		124.337		35.6327	19.9403	0	0	13.8933	62.6968	0	88.6915	104.841	96.7663		x
25	131	706.84	1411.67	2	52.1	2.06793	sp|P08603|CFAH_HUMAN	CFH	Complement factor H	FSCKPGFTIVGPN	[3] Methylthio (C)	1.34215	recovery	acute	0.0149894		12.4262		10199.2	11267.5	13247.1	12698.5	11853.1	15408.6	13391.9	16873.9	17959.9	17416.9				x
25	2729	543.271	1084.53	2	52.1	1.03091	sp|P22105|TENX_HUMAN	TNXB	Tenascin-X	FSVPFTEMK		1.07857	recovery	acute	0.404821		103.955		48.6779	63.4537	1025.21	1089.7	556.76	244.828	538.188	853.252	765.754	809.503				x
25	228	496.755	991.496	2	52.1	-1.50619	sp|P07358|CO8B_HUMAN	C8B	Complement component C8 beta chain	QALEEFQK		1.0183	recovery	acute	0.743037		57.2215		7880.5	7385.83	9351.84	7604.02	8055.55	14719.9	3566.53	6837.16	7688.28	7262.72				x
25	4770	696.829	1391.64	2	52.15	-1.95697	sp|P0C0L5|CO4B_HUMAN	C4B	Complement C4-B	YWIASHTTEER		1.11203	acute	recovery	0.399947		81.9277		201.775	166.057	142.495	205.29	178.904	317.702	0	134.324	191.495	162.909
25	1282	508.544	1522.61	3	52.17	0.824288	sp|P08603|CFAH_HUMAN	CFH	Complement factor H	WSSPPQCEGLPCK	[7] Methylthio (C)|[12] Methylthio (C)	1.06833	acute	recovery	0.764044		47.9024		435.2	613.08	973.024	1120.97	785.568	713.345	271.033	840.736	1116.18	978.46			x
25	1163	496.28	990.545	2	52.2	-5.02352	sp|P01034|CYTC_HUMAN	CST3	Cystatin-C	KQIVAGVNY		1.31796	acute	recovery	0.0183305		12.7653		845.429	1068.01	1106.24	975.664	998.834	765.301	696.952	891.564	677.637	784.601			x
25	1227	456.268	910.521	2	52.22	-2.93294	sp|P19823|ITIH2_HUMAN	ITIH2	Inter-alpha-trypsin inhibitor heavy chain H2	VIEPQGLR		1.02567	recovery	acute	0.594546		64.9826		740.694	823.284	1634.53	1022.4	1055.23	1415.19	55.7122	1230.92	1627.43	1429.18				x
25	2550	473.226	1416.66	3	52.24	-0.100603	sp|P15169|CBPN_HUMAN	CPN1	Carboxypeptidase N catalytic chain	YVGNMHGNEALGR		1.02078	acute	recovery	0.524309		116.385		240.078	177.167	159.125	1256.4	458.192	394.635	286.438	454.101	660.275	557.188
25	7	624.81	1247.61	2	52.26	1.66167	sp|P08603|CFAH_HUMAN	CFH	Complement factor H	WQSIPLCVEK	[7] Methylthio (C)	1.30277	recovery	acute	0.091634		19.8658		150899	154415	183938	215085	176084	183142	200469	281610	252371	266990				x
25	4154	757.343	2269.01	3	52.27	8.65644	sp|P14151|LYAM1_HUMAN	SELL	L-selectin	TICESSGIWSNPSPICQKLD	[3] Methylthio (C)|[16] Methylthio (C)	1.3638	acute	recovery	0.295669		59.0589		307.735	405.543	396.737	335.331	361.336	356.177	51.2452	248.848	403.522	326.185
25	1892	614.815	1227.62	2	52.3	1.18285	sp|P10643|CO7_HUMAN	C7	Complement component C7	LSGNVLSYTFQ		1.02135	acute	recovery	0.850444		19.3731		1049.85	1382	1069.45	1446.96	1237.07	1333.1	1329.13	1323.31	859.284	1091.3			x
25	702	661.729	1321.44	2	52.31	0.0129324	sp|P02765|FETUA_HUMAN	AHSG	Alpha-2-HS-glycoprotein	QPNCDDPETEE	[4] Methylthio (C)	1.26779	recovery	acute	0.233517		24.6061		5348.59	3907.07	5716.55	4853.97	4956.55	6882.99	3983.83	7330.17	6938.45	7134.31				x
25	4180	814.897	1627.78	2	52.32	1.1431	sp|P04114|APOB_HUMAN	APOB	Apolipoprotein B-100	QVFLYPEKDEPTY		4.10537	acute	recovery	0.0473485		196.597		197.148	506.363	554.955	1901.79	790.063	0	9.86636	0	759.919	379.959		x	x
25	4047	796.378	1590.74	2	52.36	-4.75737	sp|P00751|CFAB_HUMAN	CFB	Complement factor B	RPQGSCSLEGVEIK	[N-term] Carbamyl (N-term)|[6] Methylthio (C)	1.16485	acute	recovery	0.49664		32.615		148.271	158.771	126.294	253.058	171.598	138.211	159.718	184.351	106.974	145.663
25	5558	839.903	1677.79	2	52.38	1.94956	sp|P07358|CO8B_HUMAN	C8B	Complement component C8 beta chain	ILKEYESYSDFER		6.65459	acute	recovery	0.0571263		82.1887		255.135	259.244	111.212	328.951	238.636	0	65.8759	52.9602	24.6049	38.7826		x
25	1237	502.015	2004.03	4	52.38	1.38465	sp|P02765|FETUA_HUMAN	AHSG	Alpha-2-HS-glycoprotein	TVVQPSVGAAAGPVVPPCPGR	[18] Methylthio (C)	1.24374	recovery	acute	0.306999		29.4966		2206.37	1885.58	1810.83	2506.22	2102.25	1755.75	2172.86	3317.89	3212.13	3265.01				x
25	405	634.622	1900.84	3	52.4	2.03726	sp|P01011|AACT_HUMAN	SERPINA3	Alpha-1-antichymotrypsin	NSPLDEENLTQENQDR		1.26438	acute	recovery	0.0103291		9.42732		6199.91	7097.74	7657.39	6989.07	6986.03	5205.57	6187.18	5026.23	5682.05	5354.14			x
25	1673	638.275	1274.53	2	52.42	2.86561	sp|P00751|CFAB_HUMAN	CFB	Complement factor B	FLCTGGVSPYAD	[3] Methylthio (C)	3.79175	acute	recovery	6.43404e-06		15.3233		2419.25	2839.07	1956.75	2626.8	2460.47	599.57	612.486	723.161	660.388	691.774	x	x	x
25	5525	601.823	1201.63	2	52.43	0.264188	sp|P02760|AMBP_HUMAN	AMBP	Protein AMBP	TVAACNLPIVR	[5] Methylthio (C)	1.41437	acute	recovery	0.225925		35.8974		518.615	426.075	358.529	224.328	381.887	215.845	160.853	351.103	352.216	351.66
25	4432	594.76	2375.01	4	52.45	0.418492	sp|P06396|GELS_HUMAN	GSN	Gelsolin	ATLHTSTAMAAQHGMDDDGTGQK	[9] Oxidation (M)|[15] Oxidation (M)	2.13014	acute	recovery	0.83984		175.434		975.007	0	3.04469	99.6415	269.423	378.452	0.527607	0	126.946	63.4731		x
25	454	463.229	924.444	2	52.46	-1.32219	sp|P08603|CFAH_HUMAN	CFH	Complement factor H	NGFYPATR		1.36002	recovery	acute	0.698893		50.0534		3206.07	3185.39	6424.04	5803.28	4654.7	7876.42	1581.28	8082.53	7781.73	7932.13				x
25	8719	664.329	1989.96	3	52.49	2.58626	sp|P09429|HMGB1_HUMAN	HMGB1	High mobility group protein B1	RPPSAFFLFCSEYRPK	[10] Methylthio (C)	13.0521	acute	recovery	0.151807		111.762		259.221	362.766	10.5853	8.4743	160.262	5.4843	0	17.0972	26.5328	21.815		x
25	5347	835.372	1668.73	2	52.5	5.40222	sp|Q99969|RARR2_HUMAN	RARRES2	Retinoic acid receptor responder protein 2	AGEDPHSFYFPGQFA		3.37616	recovery	acute	0.0927714		112.846		64.3786	482.509	7.29879	197.06	187.812	319.107	1065.78	819.767	331.677	575.722		x		x
25	2554	457.234	912.453	2	52.52	-2.81158	sp|Q8N9C0|IGS22_HUMAN	IGSF22	Immunoglobulin superfamily member 22	PVTAPEGDK		3.55339	recovery	acute	0.0373127		65.2677		340.769	34.6022	203.086	188.952	191.852	330.61	957.795	605.988	832.512	719.25		x		x
25	4586	992.999	1983.98	2	52.52	4.62593	sp|P62328|TYB4_HUMAN	TMSB4X	Thymosin beta-4	NPLPSKETIEQEKQAGES		1.17764	acute	recovery	0.422422		104.35		739.487	734.604	0	76.7938	387.721	209.93	497.88	421.421	187.71	304.566
25	1701	432.737	863.46	2	52.53	11.7017	sp|P02748|CO9_HUMAN	C9	Complement component C9	INEFSVR		1.42301	recovery	acute	0.508159		53.1954		367.393	350.194	651.944	359.307	432.21	961.184	791.416	223.992	483.57	353.781				x
25	1074	595.775	1189.54	2	52.59	-0.667415	sp|P02671|FIBA_HUMAN	FGA	Fibrinogen alpha chain	QFTSSTSYNR		3.43936	recovery	acute	0.193184		86.338		1027.05	697.628	32.9993	1155.09	728.191	5104.24	3462.43	619.595	831.768	725.682		x		x
25	4440	529.292	1584.85	3	52.6	1.59461	sp|O15467|CCL16_HUMAN	CCL16	C-C motif chemokine 16	ALNCHLPAIIFVTK	[4] Methylthio (C)	2.2834	recovery	acute	0.10046		103.456		4.43362	3.20043	41.4849	60.6988	27.4544	79.2644	48.4464	46.9835	76.063	61.5233		x
25	7035	576.781	1151.55	2	52.62	2.17746	sp|P07357|CO8A_HUMAN	C8A	Complement component C8 alpha chain	YDNANDLLSK		7.42377	acute	recovery	0.40507		200		0	0	115.616	47.4091	40.7562	21.9598	0	0	0	0		x
25	2872	759.876	3035.47	4	52.63	-0.223965	sp|P04114|APOB_HUMAN	APOB	Apolipoprotein B-100	VQVHASQPSSFHDFPDLGQEVALNANTK		1.00329	recovery	acute	0.691489		89.6589		564.891	260.257	1233.81	1050.6	777.389	185.285	172.266	1484.36	1277.87	1381.11				x
25	1794	578.264	1731.77	3	52.64	3.88697	sp|P08603|CFAH_HUMAN	CFH	Complement factor H	TKEEYGHSEVVEYY		1.0695	recovery	acute	0.520331		16.1297		984.877	990.345	1010.11	907.105	973.11	1191.04	931.389	863.495	1177.03	1020.26				x
25	1505	642.792	1283.57	2	52.66	2.07947	sp|P00450|CERU_HUMAN	CP	Ceruloplasmin	ADDKVYPGEQY		2.78036	acute	recovery	0.0314723		50.2516		1060.16	1017.49	1734.42	1399.94	1303	568.001	116.961	617.11	572.51	594.81		x	x
25	1594	633.605	1897.79	3	52.66	4.22947	sp|P61769|B2MG_HUMAN	B2M	Beta-2-microglobulin	YTEFTPTEKDEYACR	[14] Methylthio (C)	1.27431	acute	recovery	0.319452		57.3911		447.937	472.526	629.026	726.779	569.067	214.865	235.106	683.205	653.098	668.151			x
25	3473	958.437	2872.29	3	52.67	4.61695	sp|P06396|GELS_HUMAN	GSN	Gelsolin	VPFDAATLHTSTAMAAQHGMDDDGTGQK		1.22995	acute	recovery	0.260567		116.964		0	0	1888.11	2374.46	1065.64	210.197	607.783	1550.88	1096.79	1323.83			x
25	1133	561.596	1681.76	3	52.67	0.936436	sp|P04004|VTNC_HUMAN	VTN	Vitronectin	DWHGVPGQVDAAMAGR	[13] Oxidation (M)	1.34413	acute	recovery	0.457584		47.6944		2792.18	2859.08	971.567	1420.09	2010.73	1006.21	1041.45	2507.24	1428.85	1968.04			x
25	6235	646.336	1290.66	2	52.68	-2.72705	sp|P60174|TPIS_HUMAN	TPI1	Triosephosphate isomerase	AYEPVWAIGTGK		9.66011	acute	recovery	0.119564		102.904		435.726	421.733	27.2082	22.278	226.736	19.1259	11.0464	37.032	26.6813	31.8566		x
25	3369	696.351	1390.69	2	52.69	0.121393	sp|P08603|CFAH_HUMAN	CFH	Complement factor H	PYIPNGDYSPLR		1.07718	acute	recovery	0.993064		61.6636		216.146	270.742	54.9223	409.703	237.878	75.6664	313.423	313.657	180.592	247.125
25	3390	472.769	943.524	2	52.7	-0.262295	sp|Q71UI9|H2AV_HUMAN	H2AFV	Histone H2A.V	AGLQFPVGR		3.10586	recovery	acute	0.415555		93.6881		93.3577	77.1827	175.377	108.956	113.718	43.345	92.5099	668.205	608.715	638.46		x
25	2536	636.309	3176.51	5	52.71	2.45986	sp|P10643|CO7_HUMAN	C7	Complement component C7	RPSCDIDKPPPNIELTGNGYNELTGQFR	[4] Methylthio (C)	1.44462	acute	recovery	0.00490074		17.0629		1050.46	1061.35	1123.59	1156.76	1098.04	678.714	636.543	800.979	924.112	862.545			x
25	10992	626.284	1250.55	2	52.76	9.57718	sp|P08603|CFAH_HUMAN	CFH	Complement factor H	DGWSAQPTCIK	[9] Methylthio (C)	1.33761	acute	recovery	0.551311		60.6303		27.548	27.5095	87.4879	85.9282	57.1184	15.25	26.1392	67.3883	62.0298	64.709
25	466	655.64	1963.9	3	52.78	1.26673	sp|P25311|ZA2G_HUMAN	AZGP1	Zinc-alpha-2-glycoprotein	QVEGMEDWKQDSQLQK	[5] Oxidation (M)	3.95815	acute	recovery	0.117565		83.8141		15345.7	13273.1	2105.89	2548.35	8318.26	3491.04	618.016	2532.14	1765.02	2148.58		x	x
25	579	441.213	880.412	2	52.78	-3.2561	sp|P01024|CO3_HUMAN	C3	Complement C3	SLGEACKK	[6] Methylthio (C)	1.36812	recovery	acute	0.281332		36.2195		3690.73	3139.39	2075.23	1702.7	2652.01	4649.74	4862.04	2690.53	2310.73	2500.63				x
25	3661	631.3	3151.46	5	52.79	3.08528	sp|P00450|CERU_HUMAN	CP	Ceruloplasmin	LLHCHVTDHIHAGMETTYTVLQNEDTK	[4] Methylthio (C)	1.00259	acute	recovery	0.397305		103.771		30.4785	68.0309	911.03	738.898	437.109	461.565	322.07	366.345	593.944	480.145
25	5186	506.492	2021.94	4	52.8	-1.01057	sp|P00751|CFAB_HUMAN	CFB	Complement factor B	TIEGVDAEDGHGPGEQQKR		1.1693	acute	recovery	0.648653		76.593		271.036	213.53	12.8105	456.244	238.405	233.276	145.149	197.075	240.046	218.561
25	2869	647.355	1939.04	3	52.85	-0.419726	sp|Q14624|ITIH4_HUMAN	ITIH4	Inter-alpha-trypsin inhibitor heavy chain H4	NPLVWVHASPEHVVVTR		8.18884	acute	recovery	0.00846569		81.504		398.726	1039.18	265.339	871.751	643.748	17.6125	103.506	157.178	36.1547	96.6664		x	x
25	4735	423.725	845.435	2	52.86	-5.70108	sp|P08697|A2AP_HUMAN	SERPINF2	Alpha-2-antiplasmin	FQAPDLR		1.13106	recovery	acute	0.508947		28.4111		131.838	156.734	250.028	177.746	179.087	269.345	200.753	147.356	192.779	170.068
25	9625	649.79	1297.56	2	52.88	2.19106	sp|P08603|CFAH_HUMAN	CFH	Complement factor H	SCDIPVFMNAR	[2] Methylthio (C)	1.44892	recovery	acute	0.274838		100.872		83.6458	51.6944	739.139	978.468	463.237	353.505	442.346	967.36	921.564	944.462				x
25	11794	571.307	1140.6	2	52.9	-13.0167	sp|P62328|TYB4_HUMAN	TMSB4X	Thymosin beta-4	TQEKNPLPSK		3.39728	recovery	acute	0.136904		123.046		32.1659	16.8904	0	0.674822	12.4328	85.621	40.5759	6.28397	36.4696	21.3768		x
25	1644	824.847	1647.68	2	52.9	8.38537	sp|P02760|AMBP_HUMAN	AMBP	Protein AMBP	CVLFPYGGCQGNGNK	[1] Methylthio (C)|[9] Methylthio (C)	1.07736	recovery	acute	0.937413		53.6641		1036.9	1603.24	2910.49	2633.27	2045.98	1574.24	945.114	2684.62	3613	3148.81				x
25	7233	592.289	1182.56	2	52.92	5.93661	sp|P48960|CD97_HUMAN	CD97	CD97 antigen	QELLCAFWK	[5] Methylthio (C)	1.17682	acute	recovery	0.742224		68.792		99.9626	21.3617	36.4924	42.3935	50.0526	11.4837	52.8408	61.2607	44.5424	52.9016
25	4390	672.332	2013.97	3	52.98	1.41067	sp|P22105|TENX_HUMAN	TNXB	Tenascin-X	AEGTTGLAPAGQTSEESRPR		1.14654	acute	recovery	0.485332		93.5113		168.895	125.302	0	377.677	167.968	113.599	90.8531	183.478	198.071	190.775
25	8438	789.352	1576.69	2	52.99	8.15858	sp|P0C0L4|CO4A_HUMAN	C4A	Complement C4-A	EVYMPSSIFQDDF		1.15876	recovery	acute	0.977947		115.438		0	10.209	125.242	64.0124	49.8659	0	8.1498	101.096	121.884	111.49
25	3339	841.891	1681.77	2	53.04	2.14222	sp|P04004|VTNC_HUMAN	VTN	Vitronectin	DWHGVPGQVDAAMAGR	[13] Oxidation (M)	1.62162	acute	recovery	0.351982		93.1215		852.415	943.504	173.041	416.797	596.439	75.7753	187.36	851.502	356.583	604.042			x
25	976	700.334	1398.65	2	53.04	0.881099	sp|P14151|LYAM1_HUMAN	SELL	L-selectin	NKEDCVEIYIK	[5] Methylthio (C)	1.01073	acute	recovery	0.937668		15.861		2468.21	2500.49	1870.34	1899.6	2184.66	1764.05	2305.11	2462.23	2114.51	2288.37			x
25	7913	624.811	1247.61	2	53.05	2.09456	sp|P08603|CFAH_HUMAN	CFH	Complement factor H	WQSIPLCVEK	[7] Methylthio (C)	1.12108	recovery	acute	0.539458		25.8853		1339.89	1088.62	1703.24	1987.71	1529.87	1540.82	1233.04	2140.86	1945.7	2043.28				x
25	7444	868.088	2601.24	3	53.06	6.72907	sp|P08603|CFAH_HUMAN	CFH	Complement factor H	NTEILTGSWSDQTYPEGTQAIYK		2.14344	recovery	acute	0.30962		70.4667		95.4962	184.11	285.668	542.962	277.059	118.132	423.212	1091.72	742.372	917.045		x		x
25	10122	686.386	1370.76	2	53.08	1.28635	sp|P00450|CERU_HUMAN	CP	Ceruloplasmin	GAYPLSIEPIGVR		11.2952	acute	recovery	0.00774855		128.814		54.2733	96.0949	79.265	102.382	83.0037	2.64523	0	5.62634	21.1227	13.3745		x
25	749	514.804	1027.59	2	53.09	-0.175094	sp|P62736|ACTA_HUMAN	ACTA2	Actin, aortic smooth muscle	FPSIVGRPR		7.80441	acute	recovery	0.250525		106.824		2757.99	2279.74	109.955	110.526	1314.55	160.24	137.39	151.907	224.213	188.06		x	x
25	9676	599.823	1197.63	2	53.14	-3.5739	sp|P12259|FA5_HUMAN	F5	Coagulation factor V	GESTPLANKPGK		2.49479	recovery	acute	0.681556		95.296		0	8.56746	21.6217	20.3907	12.6449	67.2696	0	14.7745	44.1417	29.4581		x
25	1585	529.599	1585.78	3	53.15	1.13611	sp|P01011|AACT_HUMAN	SERPINA3	Alpha-1-antichymotrypsin	GTHVDLGLASANVDFA		1.54489	acute	recovery	0.16327		51.2718		1255.99	1107	1477.84	674.495	1128.83	1240.13	722.289	346.14	614.182	480.161			x
25	429	607.306	1818.9	3	53.22	-0.897592	sp|P00751|CFAB_HUMAN	CFB	Complement factor B	SLARPQGSCSLEGVEIK	[9] Methylthio (C)	1.3652	acute	recovery	0.385623		55.1674		8285.81	9806.96	5604.37	3270.38	6741.88	8527.27	5575.47	2665.42	2985.36	2825.39			x
25	337	488.24	974.466	2	53.24	-1.34687	sp|P59665|DEF1_HUMAN	DEFA1	Neutrophil defensin 1	IPACIAGER	[4] Methylthio (C)	1.18151	recovery	acute	0.0103317		6.81859		4551.01	4639.31	4062.28	4343.1	4398.93	5101.96	4771.85	5617.41	5298.19	5457.8				x
25	311	562.941	1685.8	3	53.28	1.62375	sp|P0C0L5|CO4B_HUMAN	C4B	Complement C4-B	KKEVYMPSSIFQDD		1.46998	recovery	acute	0.245927		81.8307		3005.21	2761.74	17750.3	15338.7	9713.98	16601.8	19761.9	9411.3	11342.6	10376.9				x
25	1838	406.752	811.49	2	53.3	-2.07503	sp|Q92954|PRG4_HUMAN	PRG4	Proteoglycan 4	ISLPNIR		1.88358	acute	recovery	0.0139104		34.6825		626.382	544.778	717.645	514.131	600.734	201.446	251.426	386.577	436.278	411.427			x
25	5404	787.869	3147.45	4	53.33	6.2829	sp|P00736|C1R_HUMAN	C1R	Complement C1r subcomponent	QGYQLIEGNQVLHSFTAVCQDDGTWHR	[19] Methylthio (C)	1.37467	acute	recovery	0.142031		43.8364		94.0418	88.6577	79.0094	82.6102	86.0798	35.0202	44.9249	94.2098	76.3196	85.2647
25	3855	601.792	1201.57	2	53.35	-2.89608	sp|P13671|CO6_HUMAN	C6	Complement component C6	HEGSFIQGAEK		1.27065	acute	recovery	0.589501		84.0309		492.553	673.028	0	1207.24	593.205	606.561	465.796	75.7751	719.274	397.524			x
25	11359	528.768	1055.52	2	53.37	-2.34409	sp|Q9H299|SH3L3_HUMAN	SH3BGRL3	SH3 domain-binding glutamic acid-rich-like protein 3	VYSTSVTGSR		1.03	recovery	acute	0.625624		84.9982		24.9698	17.0656	5.08505	2.43244	12.3882	5.39987	14.2736	18.1262	13.24	15.6831
25	4385	617.296	1848.87	3	53.38	0.924988	sp|P0C0L5|CO4B_HUMAN	C4B	Complement C4-B	DALSAYWIASHTTEER		1.07318	acute	recovery	0.85988		52.1249		211.405	236.5	85.686	91.7647	156.339	140.66	249.685	124.075	68.2911	96.1832
25	6436	726.806	1451.6	2	53.4	0.876611	sp|P00450|CERU_HUMAN	CP	Ceruloplasmin	TTWDYASDHGEK	[N-term] Carbamyl (N-term)	3.98266	acute	recovery	0.00194126		38.7197		115.798	193.853	145.54	114.295	142.371	37.6197	40.5535	16.1938	48.624	32.4089		x
25	6035	580.326	1158.64	2	53.47	-2.22769	sp|P00450|CERU_HUMAN	CP	Ceruloplasmin	TGDKVYVHLK		1.43262	acute	recovery	0.609368		81.9074		144.107	96.2947	0.455328	233.467	118.581	69.4563	67.5459	100.517	93.5694	97.0433
25	11578	664.366	1990.08	3	53.48	-4.11025	sp|Q05682|CALD1_HUMAN	CALD1	Caldesmon	SAKPTKPAASDLPVPAEGVR		734.791	recovery	acute	0.362986		200		0.072975	0	0	0	0.0182437	0	53.6213	0	0	0		x
25	6819	488.233	1948.9	4	53.49	3.02098	sp|Q96PD5|PGRP2_HUMAN	PGLYRP2	N-acetylmuramoyl-L-alanine amidase	HTASAWLMSAPNSGPHNR	[8] Oxidation (M)	2.47952	acute	recovery	0.820075		107.439		228.148	201.526	16.7171	0	111.598	41.3541	28.7755	109.902	0	54.9509		x
25	5098	718.839	1435.66	2	53.5	3.03677	sp|P00450|CERU_HUMAN	CP	Ceruloplasmin	MFGNLQGLTMHVG	[1] Oxidation (M)|[10] Oxidation (M)	3.87267	acute	recovery	0.852948		170.18		0	583.096	30.6002	43.8315	164.382	77.1918	12.9904	21.8118	57.7927	39.8022		x
25	8041	708.369	1414.72	2	53.52	-8.50366	sp|P00751|CFAB_HUMAN	CFB	Complement factor B	VLFHPNYNINGK		27.9575	acute	recovery	0.00622789		200		84.4063	7.08399	50.8937	69.4545	52.9596	0	7.57717	0	0	0		x
25	3245	796.409	1590.8	2	53.52	2.47882	sp|P02751|FINC_HUMAN	FN1	Fibronectin	GDSPASSKPISINYR		1.73149	acute	recovery	0.307342		89.1322		247.492	197.427	624.378	718.742	447.01	136.887	0	395.431	500.342	447.887
25	1633	815.675	2444	3	53.53	5.20409	sp|O43866|CD5L_HUMAN	CD5L	CD5 antigen-like	GVWGSVCDDNWGEKEDQVVCK	[7] Methylthio (C)|[20] Methylthio (C)	1.81948	recovery	acute	0.471553		83.4908		1291.84	1469.55	1146.15	917.323	1206.22	4708.96	2394.95	722.005	952.838	837.421				x
25	11846	547.633	1639.88	3	53.54	0.040612	sp|P62328|TYB4_HUMAN	TMSB4X	Thymosin beta-4	KNPLPSKETIEQEK		2.96153	recovery	acute	0.129142		110.977		18.5631	5.29258	0	39.3633	15.8047	76.6491	61.7646	16.2519	32.5593	24.4056		x
25	4788	476.596	1426.77	3	53.59	-1.03509	sp|P15169|CBPN_HUMAN	CPN1	Carboxypeptidase N catalytic chain	AAQGPNKPGYLVGR		1.06898	acute	recovery	0.506887		79.34		279.389	163.798	0.881797	384.071	207.035	236.185	97.5925	149.698	291.223	220.461
25	136	757.687	2270.04	3	53.6	4.62921	sp|P02790|HEMO_HUMAN	HPX	Hemopexin	DGWHSWPIAHQWPQGPSAVD		1.68438	acute	recovery	0.0103751		28.6881		45121.7	53819.4	49168.2	53449.6	50389.7	22056.3	23520.7	39932.8	34153.4	37043.1			x
25	5407	728.384	1454.75	2	53.66	1.78494	sp|P12259|FA5_HUMAN	F5	Coagulation factor V	AWGESTPLANKPGK		1.02225	recovery	acute	0.460952		70.3442		200.664	162.941	115.719	140.969	155.073	250.617	0	164.467	219.008	191.738
25	9569	569.281	1136.55	2	53.66	-3.2293	sp|P08603|CFAH_HUMAN	CFH	Complement factor H	SLGNVIMVCR	[9] Methylthio (C)	1.00344	acute	recovery	0.825671		66.7626		80.3031	93.1352	279.821	345.705	199.741	104.421	135.874	266.559	289.369	277.964
25	7254	1020.97	2039.92	2	53.68	9.61601	sp|P08603|CFAH_HUMAN	CFH	Complement factor H	TDCLSLPSFENAIPMGEK	[N-term] Carbamyl (N-term)|[3] Methylthio (C)	2.40236	recovery	acute	0.0893781		87.7225		26.6873	38.8712	215.872	250.365	132.949	211.842	205.159	437.389	423.174	430.281		x
25	1205	440.573	1318.7	3	53.69	0.875349	sp|P01042|KNG1_HUMAN	KNG1	Kininogen-1	MKRPPGFSPFR		1.53164	acute	recovery	0.979777		97.2845		125.645	122.119	1394.73	1484.45	781.736	196.72	290.748	783.055	771.047	777.051			x
25	593	436.744	871.474	2	53.7	-3.05389	sp|P00450|CERU_HUMAN	CP	Ceruloplasmin	LLEDNIR		1.75861	acute	recovery	0.296649		66.8485		1675.1	1406.3	4500.31	3653.2	2808.73	2424.24	64.9645	1685.57	2213.75	1949.66			x
25	673	747.848	1493.68	2	53.7	1.33024	sp|Q02325|PLGB_HUMAN	PLGLB1	Plasminogen-like protein B	EQQCVIMAENRK	[4] Methylthio (C)	1.32021	recovery	acute	0.335665		68.4799		2747.12	2232.44	7002.66	10322.1	5576.08	4338.24	6744.56	9880.62	8482.87	9181.74				x
25	8472	870.433	1738.85	2	53.72	-0.971665	sp|P07358|CO8B_HUMAN	C8B	Complement component C8 beta chain	KPYNVESYTPQTQGK		16.5638	acute	recovery	0.355538		200		0	0	169.282	320.53	122.453	0	0	0	29.5712	14.7856		x
25	989	486.932	1457.77	3	53.73	-0.417861	sp|P02747|C1QC_HUMAN	C1QC	Complement C1q subcomponent subunit C	QTHQPPAPNSLIR		1.58216	acute	recovery	0.222929		57.569		2077.2	1657.6	2434.56	1975.5	2036.21	1820.5	192.073	1514.01	1621.34	1567.67			x
25	7552	862.926	1723.84	2	53.74	6.65577	sp|P02775|CXCL7_HUMAN	PPBP	Platelet basic protein	GKEESLDSDLYAELR		1.53949	recovery	acute	0.107582		49.7986		227.084	233.421	418.763	621.86	375.282	458.467	757.512	584.143	510.846	547.495				x
25	990	912.834	4559.13	5	53.75	9.59552	sp|P08603|CFAH_HUMAN	CFH	Complement factor H	CGPPPPIDNGDITSFPLSVYAPASSVEYQCQNLYQLEGNKR	[1] Methylthio (C)|[30] Methylthio (C)	1.13466	recovery	acute	0.613162		33.7068		7352.19	9765.37	4831.7	10150.3	8024.9	6612.58	9888.61	13120.4	6800.61	9960.5				x
25	123	721.376	1440.74	2	53.78	0.780516	sp|P19823|ITIH2_HUMAN	ITIH2	Inter-alpha-trypsin inhibitor heavy chain H2	VVNNSPQPQNVVF		1.42426	recovery	acute	0.0100694		17.6153		24851.8	26863.4	24981.7	23019.1	24929	31620.1	29358.4	37861.3	43181.4	40521.3				x
25	6932	718.002	2150.98	3	53.81	0.943047	sp|P00751|CFAB_HUMAN	CFB	Complement factor B	ETIEGVDAEDGHGPGEQQKR		1.21131	acute	recovery	0.558545		77.6057		81.5196	50.4736	0	109.088	60.2703	37.8918	36.0633	57.3158	67.7545	62.5351
25	681	650.805	1299.6	2	53.82	0.827144	sp|P08603|CFAH_HUMAN	CFH	Complement factor H	TGESVEFVCKR	[9] Methylthio (C)	1.36893	recovery	acute	0.22541		33.2382		3909.56	4193.2	4903.02	6372.42	4844.55	3859.05	6824.36	9249.13	6594.93	7922.03				x
25	1342	512.265	1022.52	2	53.82	-6.13111	sp|P04004|VTNC_HUMAN	VTN	Vitronectin	IYISGMAPR	[6] Oxidation (M)	1.25158	acute	recovery	0.396244		49.8625		1134.18	1105.41	699.085	804.73	935.853	970.511	189.855	912.044	918.541	915.292			x
25	1274	400.218	798.421	2	53.83	-3.35693	sp|P09871|C1S_HUMAN	C1S	Complement C1s subcomponent	LEVPEGR		1.67157	acute	recovery	0.160081		45.3269		1578.52	1188.69	2927.15	3284.35	2244.68	1992.38	1182.51	917.589	1278.93	1098.26			x
25	6864	423.296	844.578	2	53.86	-1.25064	sp|Q6P158|DHX57_HUMAN	DHX57	Putative ATP-dependent RNA helicase DHX57	FLLLVLK		48.0023	acute	recovery	0.112213		127.641		257.735	243.285	41.2244	0	135.561	0	3.7667	0	7.52953	3.76476		x
25	192	473.278	944.542	2	53.87	-2.07924	sp|P0CG38|POTEI_HUMAN	POTEI	POTE ankyrin domain family member I	AVFPSIVGR		2.0283	recovery	acute	0.0746213		47.5628		6125.02	5677.48	2559.26	2380.68	4185.61	10900.9	12320.5	5366.92	5370.43	5368.68		x		x
25	8026	825.365	2473.07	3	53.88	7.54643	sp|P00751|CFAB_HUMAN	CFB	Complement factor B	YQMIDESQSLSLCGMVWEHR	[13] Methylthio (C)|[15] Oxidation (M)	2.1323	acute	recovery	0.400491		138.566		111.226	369.893	4.96194	169.325	163.851	0	13.4826	231.398	62.4897	146.944		x
25	8241	415.463	1657.82	4	53.89	-4.26278	sp|Q9UEW3|MARCO_HUMAN	MARCO	Macrophage receptor MARCO	LQSAHPGEHLAQGASR		5.81883	recovery	acute	0.0268137		66.9229		29.9173	25.3185	1.05264	19.424	18.9281	121.364	74.7773	102.602	141.814	122.208		x
25	5805	600.002	1796.98	3	53.9	2.71214	sp|P68871|HBB_HUMAN	HBB	Hemoglobin subunit beta	KVLGAFSDGLAHLDNLK		17382.6	acute	recovery	0.147966		200		32.4956	283.319	0	0	78.9536	0	0	0.0181685	0	0.00908423		x
25	4011	604.258	1206.5	2	53.9	5.85281	sp|P00450|CERU_HUMAN	CP	Ceruloplasmin	WDYASDHGEK		1.18803	recovery	acute	0.621285		56.3339		227.993	240.407	85.7612	420.775	243.734	291.947	494.761	143.866	227.683	185.774
25	248	478.755	955.496	2	53.91	-1.23718	sp|P04217|A1BG_HUMAN	A1BG	Alpha-1B-glycoprotein	TPGAAANLEL		2.45648	acute	recovery	0.000418659		21.303		10316	11924	13275.4	9884.72	11350	4713.49	3387.1	4587.89	5793.33	5190.61	x	x	x
25	5510	531.966	1592.88	3	53.91	2.2495	sp|P02760|AMBP_HUMAN	AMBP	Protein AMBP	AFIQLWAFDAVKGK		1.40581	recovery	acute	0.85733		82.9996		134.97	65.3744	25.4286	106.27	83.0107	4.01765	156.493	228	78.2789	153.139
25	5290	845.94	1689.86	2	53.92	4.3486	sp|P10643|CO7_HUMAN	C7	Complement component C7	ISGLSYLELDNPAGNK		1.72271	acute	recovery	0.0699972		63.8067		242.953	333.847	280.135	361.691	304.657	90.5467	113.466	339.812	163.564	251.688
25	7271	779.891	1557.77	2	53.93	1.51234	sp|P02775|CXCL7_HUMAN	PPBP	Platelet basic protein	GTHCNQVEVIATLK	[4] Methylthio (C)	1.52531	recovery	acute	0.270367		57.7661		274.145	278.993	253.091	704.51	377.685	352.001	891.429	734.826	326.094	530.46				x
25	7400	557.75	1113.49	2	53.93	-7.89939	sp|Q03591|FHR1_HUMAN	CFHR1	Complement factor H-related protein 1	ESAEFVCKR	[7] Methylthio (C)	1.02551	acute	recovery	0.747335		64.977		45.6079	128.356	110.781	86.1299	92.7187	28.9341	113.999	160.836	57.8806	109.358
25	12198	686.387	1370.76	2	53.94	2.03488	sp|P00450|CERU_HUMAN	CP	Ceruloplasmin	GAYPLSIEPIGVR		Infinity	acute	recovery	0.149536		157.808		0	0	7.87789	38.2848	11.5407	0	0	0	0	0		x
25	1666	611.365	1220.71	2	53.97	1.65895	sp|P08603|CFAH_HUMAN	CFH	Complement factor H	NLIILEEHLK		1.26143	recovery	acute	0.275408		33.4195		1627.42	1762.99	1817.71	2067.45	1818.89	1593.1	2147.08	3385.89	2051.56	2718.72				x
25	4705	694.88	1387.75	2	53.98	0.0713715	sp|P28799|GRN_HUMAN	GRN	Granulins	EVVSAQPATFLAR		1.05428	recovery	acute	0.781465		66.7471		100.761	83.2209	109.634	46.3299	84.9865	87.298	19.1214	86.5613	165.416	125.989
25	7349	705.318	2112.93	3	54	5.0427	sp|P12259|FA5_HUMAN	F5	Coagulation factor V	ETDIEDSDDIPEDTTYKK		15.6616	acute	recovery	0.00477265		153.711		92.1592	60.7893	62.6901	66.8311	70.6174	0	14.6208	3.41504	0	1.70752		x
25	464	622.806	1243.6	2	54.03	12.0899	sp|P69905|HBA_HUMAN	HBA1	Hemoglobin subunit alpha	VGAHAGEYGAEAL		2.77183	acute	recovery	0.0685349		65.6643		16873.9	18562.6	4754.1	5062.91	11313.4	3706.01	4492.72	4279.55	3847.96	4063.75		x	x
25	206	434.206	1299.6	3	54.06	0.552949	sp|P08603|CFAH_HUMAN	CFH	Complement factor H	TGESVEFVCKR	[9] Methylthio (C)	1.49315	recovery	acute	0.0735602		26.3368		7694.72	7314.89	10052.7	12544.9	9401.79	9705.63	13916.5	18745.5	13785.4	16265.4				x
25	7748	468.946	1871.76	4	54.09	-1.41	sp|P02671|FIBA_HUMAN	FGA	Fibrinogen alpha chain	MADEAGSEADHEGTHSTK		1.81862	recovery	acute	0.352151		180.597		4.08706	18.782	426.022	10.7014	114.898	189.39	560.161	77.0633	9.2104	43.1368
25	3293	655.017	1962.03	3	54.1	4.08676	sp|P13671|CO6_HUMAN	C6	Complement component C6	TECIKPVVQEVLTITPF	[3] Methylthio (C)	1.64374	acute	recovery	0.431333		68.6382		436.995	482.711	115.104	120.785	288.898	284.665	242.352	77.735	98.2747	88.0049
25	1654	418.754	835.494	2	54.16	-2.03392	sp|P02741|CRP_HUMAN	CRP	C-reactive protein	KAFVFPK		3.9567	acute	recovery	0.111573		118.399		1734.53	1424.23	1469.89	951.206	1394.96	898.058	458.877	53.2918	0	26.6459		x	x
25	5887	676.297	2025.87	3	54.17	1.85645	sp|Q86TH1|ATL2_HUMAN	ADAMTSL2	ADAMTS-like protein 2	CEPIGCDGVLFSTHTLDK	[1] Methylthio (C)|[6] Methylthio (C)	3.23878	acute	recovery	0.0214304		55.5396		213.751	185.625	94.7188	81.0398	143.784	76.142	16.799	37.5339	47.1023	42.3181		x
25	10055	695.337	1388.66	2	54.17	-6.81964	sp|Q9UJU6|DBNL_HUMAN	DBNL	Drebrin-like protein	TWEQQQEVVSR		4.28858	acute	recovery	0.11144		163.719		59.9638	15.9592	8.61908	3.61804	22.04	2.97322	0	0	17.5837	8.79186		x
25	3816	814.902	1627.79	2	54.19	3.27398	sp|P08603|CFAH_HUMAN	CFH	Complement factor H	SITCIHGVWTQLPQ	[4] Methylthio (C)	1.18074	recovery	acute	0.575085		34.1714		423.989	463.537	531.289	536.851	488.916	529.674	322.958	682.347	774.144	728.246				x
25	848	609.3	2433.17	4	54.2	-0.18875	sp|P09871|C1S_HUMAN	C1S	Complement C1s subcomponent	HVVEGNREPTMYVGSTSVQTSR		1.08923	acute	recovery	0.619642		76.3763		710.106	656.743	3362.76	3343.03	2018.16	2094.29	29.1553	2489.71	2798.2	2643.96			x
25	977	813.913	1625.81	2	54.24	4.14344	sp|P02656|APOC3_HUMAN	APOC3	Apolipoprotein C-III	WDLDPEVRPTSAVAA		834.205	recovery	acute	0.157935		116.628		5.94521	12.6865	0	2.0436	5.16883	0.172077	16.9716	9562.34	7667.97	8615.15		x		x
25	6438	438.173	1311.5	3	54.26	-2.55305	sp|P07998|RNAS1_HUMAN	RNASE1	Ribonuclease pancreatic	SNSSMHITDCR	[5] Oxidation (M)|[10] Methylthio (C)	1.44091	acute	recovery	0.88755		101.033		111.083	61.4711	0.901584	29.4452	50.7252	88.1229	15.8565	13.0881	23.7471	18.4176
25	703	679.361	1356.71	2	54.27	0.250298	sp|P0C0L4|CO4A_HUMAN	C4A	Complement C4-A	YIYGKPVQGVAY		1.99802	acute	recovery	0.0067495		29.9645		4056.37	3440.62	2948.94	2709.92	3288.96	1987.08	2150.91	1199.26	1247.2	1223.23			x
25	8958	967.46	2899.36	3	54.27	5.87832	sp|P08603|CFAH_HUMAN	CFH	Complement factor H	RPCGHPGDTPFGTFTLTGGNVFEYGVK	[3] Methylthio (C)	1.17227	recovery	acute	0.822425		82.3224		408.175	545.373	173.791	361.095	372.108	58.7721	314.956	915.063	456.05	685.556
25	1386	682.786	1363.56	2	54.28	0.80231	sp|P04196|HRG_HUMAN	HRG	Histidine-rich glycoprotein	YKEENDDFASF		1.12954	recovery	acute	0.918695		89.0219		474.747	520.797	1728.68	2526.01	1312.56	305.475	377.003	2544.69	2703.19	2623.94				x
25	1471	586.764	2343.03	4	54.29	2.30077	sp|P06396|GELS_HUMAN	GSN	Gelsolin	ATLHTSTAMAAQHGMDDDGTGQK		1.93037	recovery	acute	0.0754745		177.427		128.435	117.256	91.2862	3642.61	994.898	1297.98	1323.03	2396.41	2664.65	2530.53				x
25	4855	635.794	1269.57	2	54.3	17.3648	sp|P06681|CO2_HUMAN	C2	Complement C2	NQGILEFYGDD		1.28224	acute	recovery	0.167296		35.4515		473.343	391.155	411.096	339.937	403.883	249.124	324.078	218.111	468.618	343.365
25	10305	535.813	1069.61	2	54.3	-6.24132	sp|P04114|APOB_HUMAN	APOB	Apolipoprotein B-100	IEIPLPFGGK		Infinity	recovery	acute	0.355918		200		0	0	0	0	0	0	44.7132	0	0	0		x
25	8117	583.285	1164.55	2	54.31	-19.781	sp|P13645|K1C10_HUMAN	KRT10	Keratin, type I cytoskeletal 10	LENEIQTYR		3.07042	recovery	acute	0.241446		119.23		12.5258	30.3586	14.7673	72.6864	32.5845	40.3825	277.127	62.3021	20.3807	41.3414		x
25	1363	577.774	1153.53	2	54.31	19.8497	sp|P01042|KNG1_HUMAN	KNG1	Kininogen-1	AATGECTATVGK	[6] Methylthio (C)	1.10791	recovery	acute	0.898352		51.0463		2723.38	2775.17	3451.85	2568.29	2879.67	3607.13	925.032	4801.23	3428.29	4114.76				x
25	7373	597.294	1192.57	2	54.34	-21.0579	sp|Q49AM1|MTER3_HUMAN	MTERFD3	mTERF domain-containing protein 3, mitochondrial	ILQESYLDVGG		1.37715	recovery	acute	0.450985		105.614		79.1699	69.5962	7.15748	0	38.9809	124.363	60.0771	21.5029	8.78741	15.1452
25	5888	665.969	1994.88	3	54.35	1.10432	sp|P00751|CFAB_HUMAN	CFB	Complement factor B	ETIEGVDAEDGHGPGEQQK		1.28955	acute	recovery	0.578633		198.569		3.96007	15.3917	1545.48	10.7086	393.886	3.98263	1215.22	2.57787	0	1.28894
25	1491	645.996	1934.97	3	54.37	2.07306	sp|P0C0L4|CO4A_HUMAN	C4A	Complement C4-A	YLDKTEQWSTLPPETK		1.21146	acute	recovery	0.206114		28.7699		1516.49	1297.42	1735.97	1522.04	1517.98	1370.72	1711.33	969.72	960.277	964.999			x
25	1333	701.339	1400.66	2	54.39	3.08857	sp|P02751|FINC_HUMAN	FN1	Fibronectin	HYQINQQWER		1.3056	recovery	acute	0.231326		48.1034		520.677	396.274	1136.62	1061.83	778.851	1215.81	943.774	920.943	986.956	953.949				x
25	11356	691.343	1380.67	2	54.4	1.04223	sp|P08603|CFAH_HUMAN	CFH	Complement factor H	EIMENYNIALR	[3] Oxidation (M)	30.9144	acute	recovery	0.236333		200		38.5556	48.2742	0	0	21.7074	0	0	0	2.80872	1.40436		x
25	11665	644.667	1930.98	3	54.41	-3.08486	sp|P25311|ZA2G_HUMAN	AZGP1	Zinc-alpha-2-glycoprotein	RQDPPSVVVTSHQAPGEK		Infinity	acute	recovery	0.154189		173.686		0	12.0259	105.023	0	29.2622	0	0	0	0	0		x
25	3178	493.286	984.558	2	54.44	-2.89491	sp|P10909|CLUS_HUMAN	CLU	Clusterin	VTVPVEVSR		1.27391	recovery	acute	0.194005		23.9146		124.256	67.6324	103.685	112.179	101.938	161.717	117.196	99.303	141.221	120.262
25	11348	494.591	1480.75	3	54.45	-1.50472	sp|P19823|ITIH2_HUMAN	ITIH2	Inter-alpha-trypsin inhibitor heavy chain H2	IYGNQDTSSQLKK		3.7008	recovery	acute	0.0405889		68.3608		15.6417	9.82039	0.952556	18.0007	11.1038	42.3345	29.9446	41.2248	50.8684	46.0466		x
25	7650	572.324	1142.63	2	54.46	3.29298	sp|P00751|CFAB_HUMAN	CFB	Complement factor B	KDISEVVTPR		4.29935	acute	recovery	0.0374993		145.431		30.8091	45.8322	49.4326	45.6154	42.9223	7.96296	0	0.875698	31.0951	15.9854		x
25	2549	585.813	1169.61	2	54.48	2.24636	sp|P0C0L4|CO4A_HUMAN	C4A	Complement C4-A	LTVAAPPSGGPGF		2.39437	acute	recovery	0.241759		67.8365		1093.6	958.463	1244.93	163.973	865.242	506.564	593.485	42.073	303.338	172.705		x	x
25	264	588.343	1174.67	2	54.53	-0.3133	sp|P0C0L4|CO4A_HUMAN	C4A	Complement C4-A	IYLAPTLAASR		1.31157	acute	recovery	0.0434192		21.206		6195.96	6187.98	6842.94	7566.06	6698.23	5075.72	6644.31	4455.22	4252.88	4354.05			x
25	47	470.946	1409.82	3	54.53	0.667478	sp|P08603|CFAH_HUMAN	CFH	Complement factor H	KGEWVALNPLRK		1.37467	recovery	acute	0.0496218		23.5052		23721.2	19742.5	33334	31141.9	26984.9	33511.3	34329.8	36588.2	43951.4	40269.8				x
25	211	676.673	2027	3	54.53	3.61132	sp|Q14624|ITIH4_HUMAN	ITIH4	Inter-alpha-trypsin inhibitor heavy chain H4	QLGLPGPPDVPDHAAYHPF		2.72033	recovery	acute	0.821191		111.687		1109.12	1048.49	14202.9	15728.3	8022.21	631.442	840.315	44235.4	41585.2	42910.3		x		x
25	4562	574.274	1719.8	3	54.54	2.68412	sp|Q9Y490|TLN1_HUMAN	TLN1	Talin-1	LHTDDELNWLDHGR		1.63668	recovery	acute	0.59492		91.4334		263.406	254.006	35.8709	24.5043	144.447	17.8136	394.458	261.441	271.94	266.691
25	6215	842.94	1683.87	2	54.56	4.45024	sp|P00747|PLMN_HUMAN	PLG	Plasminogen	CSGTEASVVAPPPVVLL	[1] Methylthio (C)	1.38192	acute	recovery	0.556346		57.2727		344.469	367.61	122.27	118.41	238.19	238.678	186.141	141.74	122.888	132.314
25	3783	645.097	2576.36	4	54.56	1.04179	sp|P06396|GELS_HUMAN	GSN	Gelsolin	QVLGPKPALPAGTEDTAKEDAANRK		1.23711	recovery	acute	0.615193		77.3423		171.999	0	326.96	368.41	216.842	185.538	12.9902	440.265	434.234	437.25
25	3687	829.911	3315.61	4	54.57	5.2637	sp|Q14624|ITIH4_HUMAN	ITIH4	Inter-alpha-trypsin inhibitor heavy chain H4	VTPLTSMVVTKPDDQEQSQVAEKPMEGESR		1.89304	acute	recovery	0.371309		119.184		0	0	1437.81	997.549	608.84	80.5984	109.597	566.56	529.723	548.142			x
25	2413	445.904	1334.69	3	54.58	-1.02733	sp|P01042|KNG1_HUMAN	KNG1	Kininogen-1	MKRPPGFSPFR	[1] Oxidation (M)	6.11264	acute	recovery	0.133249		102.448		1528.56	974.748	95.3683	123.559	680.558	52.2816	28.3069	191.106	173.65	182.378		x	x
25	467	727.887	1453.76	2	54.6	2.0519	sp|P13671|CO6_HUMAN	C6	Complement component C6	ALNHLPLEYNSAL		1.42679	acute	recovery	0.00358192		12.8412		8878.05	7878.67	7864.82	9284.19	8476.43	5014.07	5728.78	6821.3	6199.47	6510.39			x
25	1178	485.26	1452.76	3	54.61	1.03228	sp|Q99969|RARR2_HUMAN	RARRES2	Retinoic acid receptor responder protein 2	LVHCPIETQVLR	[4] Methylthio (C)	1.36633	recovery	acute	0.267706		48.0914		2277.63	3679.03	1074.57	1962.17	2248.35	2290.88	4356.03	3375.72	2265.33	2820.52				x
25	9190	419.241	1672.94	4	54.69	-1.13557	sp|P12259|FA5_HUMAN	F5	Coagulation factor V	NKADKPLSIHPQGIR		35.7213	acute	recovery	0.609118		198.44		0	0.926568	189.312	0.18906	47.6069	0.81007	0.167456	1.29226	3.06115	2.1767		x
25	8382	586.337	1170.66	2	54.7	-1.93476	sp|P69905|HBA_HUMAN	HBA1	Hemoglobin subunit alpha	VLSPADKTNVK		Infinity	acute	recovery	0.120772		180.705		12.4682	163.664	0.630838	0	44.1907	0	0	0	0	0		x
25	7586	559.734	1117.45	2	54.72	-0.404621	sp|P08603|CFAH_HUMAN	CFH	Complement factor H	EDCNELPPR	[3] Methylthio (C)	16.1119	recovery	acute	0.187221		176.187		0	0.0889318	5.06856	14.3278	4.87133	16.9861	285.688	1.29094	9.9816	5.63627		x
25	8310	415.464	1657.83	4	54.73	-0.860198	sp|Q9UEW3|MARCO_HUMAN	MARCO	Macrophage receptor MARCO	LQSAHPGEHLAQGASR		161.862	acute	recovery	0.336677		198.065		0	0	255.188	1.86952	64.2645	0	0.225439	0	1.36269	0.681345		x
25	4026	472.475	1885.87	4	54.79	-0.65304	sp|P02671|FIBA_HUMAN	FGA	Fibrinogen alpha chain	HRHPDEAAFFDTASTGK		1.2424	acute	recovery	0.441165		70.4066		414.234	367.538	152.876	216.56	287.802	387.206	12.3413	315.852	211.203	263.527
25	1833	603.625	1807.85	3	54.82	1.96362	sp|P00747|PLMN_HUMAN	PLG	Plasminogen	ELRPWCFTTDPNKR	[6] Methylthio (C)	1.49821	acute	recovery	0.0742983		33.4		1473.98	1464.75	1254.47	992.76	1296.49	976.578	1192.58	513.747	778.531	646.139			x
25	8239	415.465	1657.83	4	54.84	0.970865	sp|Q9UEW3|MARCO_HUMAN	MARCO	Macrophage receptor MARCO	LQSAHPGEHLAQGASR		Infinity	acute	recovery	0.355918		200		0	0	0	180.46	45.1149	0	0	0	0	0		x
25	6038	601.275	3601.6	6	54.86	6.52554	sp|P00751|CFAB_HUMAN	CFB	Complement factor B	GHESCMGAVVSEYFVLTAAHCFTVDDKEHSIK	[5] Methylthio (C)|[21] Methylthio (C)	2.24325	acute	recovery	0.36736		115.557		12.9755	55.0642	193.788	378.142	159.992	2.06378	10.6638	177.888	94.671	136.279		x
25	9330	603.744	1205.47	2	54.9	-3.44411	sp|Q02985|FHR3_HUMAN	CFHR3	Complement factor H-related protein 3	TGDTIEFMCK	[8] Oxidation (M)|[9] Methylthio (C)	Infinity	acute	recovery	0.135755		125.249		41.2155	22.3346	0	0	15.8875	0	0	0	0	0		x
25	6158	444.23	1329.67	3	54.9	9.39888	sp|Q03591|FHR1_HUMAN	CFHR1	Complement factor H-related protein 1	INHGILYDEEK		1.0353	acute	recovery	0.920258		80.3901		64.8076	479.031	260.109	179.656	245.901	261.462	497.566	116.127	74.913	95.5201
25	2193	507.232	1518.67	3	54.92	2.48545	sp|P24592|IBP6_HUMAN	IGFBP6	Insulin-like growth factor-binding protein 6	GAQTLYVPNCDHR	[10] Methylthio (C)	1.56225	recovery	acute	0.0482386		30.5682		361.626	333.522	400.936	351.717	361.95	356.475	532.791	774.864	597.701	686.282				x
25	7824	589.752	1177.49	2	54.92	0.432394	sp|P08603|CFAH_HUMAN	CFH	Complement factor H	LSYTCEGGFR	[5] Methylthio (C)	2.73508	recovery	acute	0.105347		98.8848		23.785	6.41675	19.7889	78.3606	32.0878	25.1496	89.1933	143.903	92.8043	118.354		x
25	3622	572.283	1713.83	3	54.93	1.46239	sp|Q96PD5|PGRP2_HUMAN	PGLYRP2	N-acetylmuramoyl-L-alanine amidase	GWHWVGAHTLGHNSR		1.24408	acute	recovery	0.413307		104.667		188.327	154.742	555.99	878.738	444.449	7.54583	73.6393	763.863	583.954	673.909
25	5638	870.87	1739.73	2	54.94	7.1253	sp|P02760|AMBP_HUMAN	AMBP	Protein AMBP	EYCGVPGDGDEELLR	[N-term] Carbamyl (N-term)|[3] Methylthio (C)	1.28963	acute	recovery	0.381829		94.4962		333.84	686.743	168.44	427.378	404.1	62.4016	53.9315	533.002	604.049	568.525
25	2716	596.809	1191.6	2	54.94	-0.283359	sp|P02743|SAMP_HUMAN	APCS	Serum amyloid P-component	WQALNYEIR		1.23894	recovery	acute	0.388534		32.2313		249.439	242.727	280.45	228.117	250.183	418.2	344.952	180.269	296.432	238.35
25	2504	550.819	1099.62	2	54.95	-0.586115	sp|P02775|CXCL7_HUMAN	PPBP	Platelet basic protein	NIQSLEVIGK		1.73359	recovery	acute	0.0883325		56.8645		2189.01	1887.98	5953.97	6011.32	4010.57	7644.73	8723.68	5528.34	5914.03	5721.18				x
25	10988	848.426	1694.84	2	54.96	-2.46713	sp|P02765|FETUA_HUMAN	AHSG	Alpha-2-HS-glycoprotein	MGVVSLGSPSGEVSHPR		41.1945	recovery	acute	0.000583123		200		0	0	0	3.12751	0.781877	24.3909	59.8501	15.5326	29.0625	22.2976	x	x
25	705	584.751	1167.49	2	54.97	-17.8057	sp|Q562R1|ACTBL_HUMAN	ACTBL2	Beta-actin-like protein 2	LVVDNGSGMCK	[10] Methylthio (C)	2.22838	acute	recovery	0.000119854		13.6809		4275.2	3786.16	3197.38	3290.51	3637.31	1420.47	1522.61	1714.82	1871.16	1792.99	x	x	x
25	9614	784.401	2350.18	3	54.98	-0.196203	sp|P00751|CFAB_HUMAN	CFB	Complement factor B	DAQYAPGYDKVKDISEVVTPR		Infinity	acute	recovery	0.0490632		168.828		7.53105	8.0567	0	116.197	32.9462	0	0	0	0	0		x
25	8204	599.765	1197.52	2	55	0.081857	sp|P63261|ACTG_HUMAN	ACTG1	Actin, cytoplasmic 2	DSYVGDEAQSK		3.18683	acute	recovery	0.227237		87.1508		168.474	140.752	24.8374	20.0777	88.5353	30.8753	12.7254	34.4221	33.1039	33.763		x
25	1562	723.119	2888.45	4	55.02	0.354107	sp|P09871|C1S_HUMAN	C1S	Complement C1s subcomponent	VLTAAHVVEGNREPTMYVGSTSVQTSR		1.2375	acute	recovery	0.651863		47.7687		1512.13	2031.36	4084.43	4342.83	2992.69	1698.53	2766.11	2787.99	2420.72	2604.35			x
25	7321	619.575	2474.27	4	55.04	2.10131	sp|P00915|CAH1_HUMAN	CA1	Carbonic anhydrase 1	TSETKHDTSLKPISVSYNPATAK		68.0231	acute	recovery	0.0842221		200		221.741	190.071	0	15.1146	106.732	0	0	6.27621	0	3.1381		x
25	8950	879.419	2635.23	3	55.04	3.51386	sp|P80723|BASP1_HUMAN	BASP1	Brain acid soluble protein 1	AAEAAAAPAESAAPAAGEEPSKEEGEPK		1.53626	recovery	acute	0.257051		121.585		66.9647	31.1176	0	214.97	78.263	100.595	78.7143	175.62	125.999	150.81
25	9276	619.789	1237.56	2	55.05	-2.23932	sp|O43866|CD5L_HUMAN	CD5L	CD5 antigen-like	KPIWLSQMSC	[10] Methylthio (C)	5.59997	recovery	acute	0.109313		97.9359		2.97217	3.10245	37.9064	35.4203	19.8503	179.92	222.032	19.7531	22.9395	21.3463		x
25	572	552.765	1103.52	2	55.09	0.957228	sp|P02656|APOC3_HUMAN	APOC3	Apolipoprotein C-III	LSFMQGYMK		4.29138	recovery	acute	0.298353		100.488		1143.23	830.603	3251.28	3379.89	2151.25	883.139	1902.29	19505.8	14636.1	17070.9		x		x
25	3246	556.6	1666.78	3	55.11	2.63753	sp|P05019|IGF1_HUMAN	IGF1	Insulin-like growth factor I	GFYFNKPTGYGSSSR		2.61115	recovery	acute	0.0724498		81.1327		274.373	249.603	30.8539	62.8892	154.43	450.89	626.296	240.004	295.765	267.885		x
25	8489	675.004	2021.99	3	55.21	2.83788	sp|P04004|VTNC_HUMAN	VTN	Vitronectin	ISRDWHGVPGQVDAAMAGR		Infinity	recovery	acute	0.355918		200		0	0	0	0	0	0	0	175.923	0	87.9613		x
25	5820	1016.98	2031.94	2	55.21	5.01515	sp|P02751|FINC_HUMAN	FN1	Fibronectin	TAGPDQTEMTIEGLQPTVE	[9] Oxidation (M)	3.23165	acute	recovery	0.791307		111.763		727.505	814.413	0	27.9485	392.467	0	179.314	279.446	27.0182	153.232		x
25	188	789.311	1576.61	2	55.22	3.01082	sp|P02765|FETUA_HUMAN	AHSG	Alpha-2-HS-glycoprotein	QPNCDDPETEEAAL	[4] Methylthio (C)	1.25489	recovery	acute	0.0922375		16.5159		28972.3	30421.7	31308.1	22332	28258.5	43040.7	33629.7	29010.9	36164.3	32587.6				x
25	8566	999.462	1996.91	2	55.24	7.15687	sp|P08603|CFAH_HUMAN	CFH	Complement factor H	TDCLSLPSFENAIPMGEK	[3] Methylthio (C)	1.18479	recovery	acute	0.944742		72.7714		264.544	569.357	897.893	780.427	628.055	140.629	451.377	1310.92	1073.53	1192.23				x
25	9774	860.729	2579.17	3	55.27	6.01912	sp|P14207|FOLR2_HUMAN	FOLR2	Folate receptor beta	TFESYFPTPAALCEGLWSHSYK	[13] Methylthio (C)	1.09482	acute	recovery	0.568765		74.414		86.0039	87.9145	50.3133	126.417	87.6623	20.1841	69.2048	162.58	68.311	115.445
25	3513	601.819	1201.62	2	55.31	-5.70115	sp|P02760|AMBP_HUMAN	AMBP	Protein AMBP	TVAACNLPIVR	[5] Methylthio (C)	1.43005	acute	recovery	0.187291		59.3108		612.035	552.561	605.643	434.685	551.231	168.391	213.968	628.633	530.863	579.748			x
25	9823	654.842	1307.67	2	55.33	-1.32853	sp|P04004|VTNC_HUMAN	VTN	Vitronectin	GNPEQTPVLKPE		3.76196	recovery	acute	0.120532		139.005		0	0	51.2721	18.3007	17.3932	27.585	10.7528	102.19	121.202	111.696		x
25	10064	596.324	1190.63	2	55.35	-2.81205	sp|P00450|CERU_HUMAN	CP	Ceruloplasmin	DIFTGLIGPMK		3.17114	recovery	acute	0.568729		148.267		0	0	12.4743	28.2031	10.1694	23.6119	102.23	0	3.15227	1.57613		x
25	3147	518.731	1035.45	2	55.38	-3.7357	sp|P16109|LYAM3_HUMAN	SELP	P-selectin	WSATPPTCK	[8] Methylthio (C)	1.20627	recovery	acute	0.983611		65.0253		323.016	260.104	165.776	198.585	236.87	485.314	70.8627	199.983	386.758	293.371
25	3724	629.66	1885.96	3	55.39	3.51925	sp|P04196|HRG_HUMAN	HRG	Histidine-rich glycoprotein	DHSHGPPLPQGPPPLLPM		1.70342	acute	recovery	0.963251		113.877		8.34722	2.71295	706.256	756.813	368.532	4.56239	22.0418	405.243	433.549	419.396
25	4740	464.888	1391.64	3	55.4	-3.16678	sp|P0C0L5|CO4B_HUMAN	C4B	Complement C4-B	YWIASHTTEER		2.54332	recovery	acute	0.847718		182.603		77.845	73.212	220.063	8.08496	94.8013	37.6007	901.224	20.4668	5.15013	12.8085		x
25	1544	622.954	1865.84	3	55.42	1.02084	sp|P00751|CFAB_HUMAN	CFB	Complement factor B	TIEGVDAEDGHGPGEQQK		1.14644	acute	recovery	0.771829		66.6199		1243.8	883.135	142.092	1715.76	996.197	904.107	656.005	821.907	1093.76	957.833			x
25	2604	588.954	1763.84	3	55.43	2.0212	sp|P12259|FA5_HUMAN	F5	Coagulation factor V	LSEGASYLDHTFPAEK		2.78429	acute	recovery	0.0505292		83.8077		315.592	333.596	447.781	534.899	407.967	26.3683	60.9072	215.505	283.319	249.412		x
25	5834	589.753	1177.49	2	55.43	0.930545	sp|P08603|CFAH_HUMAN	CFH	Complement factor H	LSYTCEGGFR	[5] Methylthio (C)	1.56826	recovery	acute	0.105917		34.1665		211.598	287.198	479.857	378.455	339.277	315.089	573.505	649.338	590.369	619.853				x
25	601	904.908	1807.8	2	55.44	2.47915	sp|P00450|CERU_HUMAN	CP	Ceruloplasmin	ADDKVYPGEQYTYML	[14] Oxidation (M)	2.67044	acute	recovery	0.195419		76.4713		16643.8	18792.3	2847.95	4509.26	10698.3	4260.11	5344.77	3620.3	2799.65	3209.97		x	x
25	10087	601.824	1201.63	2	55.45	1.69543	sp|P02760|AMBP_HUMAN	AMBP	Protein AMBP	TVAACNLPIVR	[5] Methylthio (C)	1.95331	acute	recovery	0.115588		94.5216		126.412	129.984	78.5085	55.7458	97.6626	19.6598	14.2817	48.9487	117.104	83.0262
25	3050	680.367	1358.72	2	55.45	0.336952	sp|P00450|CERU_HUMAN	CP	Ceruloplasmin	AETGDKVYVHLK		1.68704	acute	recovery	0.61329		71.4781		618.751	654.595	0	937.332	552.67	206.493	326.431	496.659	280.806	388.732			x
25	4437	501.244	1500.71	3	55.47	-2.72454	sp|Q06033|ITIH3_HUMAN	ITIH3	Inter-alpha-trypsin inhibitor heavy chain H3	LENMALENHGFAR		1.44807	acute	recovery	0.397107		52.2813		239.204	254.797	627.23	677.908	449.785	291.278	473.873	305.495	171.794	238.644
25	2623	644.848	1287.68	2	55.49	-1.25355	sp|P07358|CO8B_HUMAN	C8B	Complement component C8 beta chain	GDAVQYNPAIIK		3.78307	acute	recovery	0.000532089		40.4458		480.575	447.944	689.071	529.189	536.695	226.161	119.458	97.605	124.246	110.926	x	x	x
25	10118	468.948	1871.76	4	55.51	1.45675	sp|P02671|FIBA_HUMAN	FGA	Fibrinogen alpha chain	MADEAGSEADHEGTHSTK		67.9432	acute	recovery	0.525234		200		0	0	0	193.009	48.2522	0	0	0	2.84074	1.42037		x
25	342	673.312	2016.91	3	55.55	5.48684	sp|P14151|LYAM1_HUMAN	SELL	L-selectin	SLTEEAENWGDGEPNNKK		1.25047	recovery	acute	0.0181953		10.2113		6875.2	6541.06	6442.18	7904.27	6940.68	8591.33	9769.43	8751.13	7604.57	8177.85				x
25	7367	768.708	2303.1	3	55.55	3.48913	sp|P08603|CFAH_HUMAN	CFH	Complement factor H	SITCIHGVWTQLPQCVAIDK	[4] Methylthio (C)|[15] Methylthio (C)	1.00937	recovery	acute	0.62511		82.575		579.925	694.656	1162.68	782.259	804.88	298.454	287.438	964.021	1699.78	1331.9				x
25	5563	736.879	1471.74	2	55.6	-0.973047	sp|P0C0L4|CO4A_HUMAN	C4A	Complement C4-A	TITVMVENSHGLR	[5] Oxidation (M)	5.17679	acute	recovery	0.0326819		127.742		297.734	303.586	74.8068	61.9423	184.517	103.849	9.68808	15.2812	13.755	14.5181		x
25	729	615.207	1228.4	2	55.6	0.402929	sp|P10643|CO7_HUMAN	C7	Complement component C7	GCPTEEGCGER	[2] Methylthio (C)|[8] Methylthio (C)	1.48632	acute	recovery	0.245639		65.8301		1672	2336.32	3569.54	2264.93	2460.7	2741.13	413.451	1089.7	2377.97	1733.83			x
25	2675	563.301	1124.59	2	55.66	-5.71802	sp|P06396|GELS_HUMAN	GSN	Gelsolin	LSSHIANVER		1.1691	recovery	acute	0.385116		75.2067		433.879	335.471	0	628.171	349.38	408.509	347.512	445.174	432.645	438.909
25	2120	665.969	1994.88	3	55.67	1.47683	sp|P00751|CFAB_HUMAN	CFB	Complement factor B	ETIEGVDAEDGHGPGEQQK		1.10806	recovery	acute	0.472331		66.2726		1396.4	1135.28	131.238	1966.09	1157.25	1179.63	1255.78	1338.08	1355.73	1346.91				x
25	7366	539.759	1077.5	2	55.67	-4.42723	sp|P06396|GELS_HUMAN	GSN	Gelsolin	YIETDPANR		1.04845	recovery	acute	0.714192		32.6367		79.7827	72.3448	143.538	96.21	97.9689	112.218	83.5852	88.6587	126.401	107.53
25	6256	797.866	1593.72	2	55.71	5.01402	sp|P37802|TAGL2_HUMAN	TAGLN2	Transgelin-2	DDGLFSGDPNWFPK		1.04825	acute	recovery	0.75491		62.3553		459.959	419.074	167.608	101.351	286.998	321.383	219.152	248.473	306.146	277.309
25	6750	652.733	1303.45	2	55.75	1.78239	sp|P23142|FBLN1_HUMAN	FBLN1	Fibulin-1	MCVDVNECQR	[1] Oxidation (M)|[2] Methylthio (C)|[8] Methylthio (C)	Infinity	acute	recovery	0.136606		135.754		54.8624	140.079	0	0	48.7353	0	0	0	0	0		x
25	139	657.36	1312.7	2	55.75	1.47753	sp|P04196|HRG_HUMAN	HRG	Histidine-rich glycoprotein	KGEVLPLPEANF		1.07973	acute	recovery	0.893763		92.8915		3348.34	4105.01	20048.5	29618.1	14280	2594.03	3962.15	28466.9	17879.1	23173			x
25	251	561.277	1120.54	2	55.86	0.301609	sp|P19827|ITIH1_HUMAN	ITIH1	Inter-alpha-trypsin inhibitor heavy chain H1	QAVDTAVDGVF		1.30242	recovery	acute	0.0782874		23.9694		12503.5	12207.1	14823.2	7985.5	11879.8	14790.8	14815.5	15338.1	16945.9	16142				x
25	474	626.305	1250.6	2	55.86	-2.8402	sp|P0C0L4|CO4A_HUMAN	C4A	Complement C4-A	MRPSTDTITVM		1.2091	recovery	acute	0.354678		92.3795		974.186	829.181	8270.45	6091.51	4041.33	6792	4871.57	3127.66	4754.24	3940.95				x
25	499	589.953	1766.84	3	55.88	3.5316	sp|P02775|CXCL7_HUMAN	PPBP	Platelet basic protein	GKEESLDSDLYAELR	[N-term] Carbamyl (N-term)	1.60207	recovery	acute	0.056637		33.0204		3317.49	3246.82	5796.94	6011.63	4593.22	8608.92	9083.71	6223.31	5518.72	5871.01				x
25	1166	566.58	1696.72	3	55.88	6.7412	sp|P02760|AMBP_HUMAN	AMBP	Protein AMBP	EYCGVPGDGDEELLR	[3] Methylthio (C)	1.16346	acute	recovery	0.279501		27.276		3778.4	3338.88	4060.29	3629.12	3701.67	3227.5	2088.51	3198.27	4212.17	3705.22			x
25	6104	506.825	1011.64	2	55.89	3.29141	sp|P04114|APOB_HUMAN	APOB	Apolipoprotein B-100	TGISPLALIK		1.75507	recovery	acute	0.341149		193.371		38.4915	27.0927	3.74299	24.6951	23.5056	0	160.902	2.66574	1.44726	2.0565
25	4087	589.753	1177.49	2	55.91	1.34434	sp|P08603|CFAH_HUMAN	CFH	Complement factor H	LSYTCEGGFR	[5] Methylthio (C)	1.52526	recovery	acute	0.136822		37.7793		495.268	641.493	658.214	1019.4	703.594	682.824	893.091	1628.24	1088.51	1358.37				x
25	7502	767.049	2298.12	3	55.91	5.28171	sp|P35527|K1C9_HUMAN	KRT9	Keratin, type I cytoskeletal 9	SDLEMQYETLQEELMALKK		1.31383	recovery	acute	0.829346		135.41		346.011	308.168	17.0387	48.1026	179.83	221.521	693.351	21.7757	8.41885	15.0973
25	1824	601.301	1800.88	3	55.94	0.874197	sp|P04040|CATA_HUMAN	CAT	Catalase	LGPNYLHIPVNCPYR	[12] Methylthio (C)	5.19424	acute	recovery	0.0382474		80.4884		1658.89	1888.21	296.208	348.194	1047.87	232.506	153.775	215.676	204.994	210.335		x	x
25	7648	686.384	1370.75	2	55.95	-2.35139	sp|P00450|CERU_HUMAN	CP	Ceruloplasmin	GAYPLSIEPIGVR		4.06659	acute	recovery	0.0712021		115.909		8.4462	33.792	39.0551	21.4036	25.6742	0	0	11.8479	13.4059	12.6269		x
25	9157	544.975	1631.9	3	55.95	0.96982	sp|P02765|FETUA_HUMAN	AHSG	Alpha-2-HS-glycoprotein	SHVLLAAPPGHQLHR		29.9352	acute	recovery	0.66629		197.396		0	2.23381	487.135	2.57424	122.986	1.63937	10.6048	2.46958	1.7198	2.09469		x
25	3099	840.368	1678.72	2	55.99	1.57464	sp|P00450|CERU_HUMAN	CP	Ceruloplasmin	ADDKVYPGEQYTYM		2.72321	acute	recovery	0.272619		89.2796		593.273	44.1808	485.163	553.098	418.929	75.9461	267.528	0	271.871	135.935		x
25	5664	512.51	2046.01	4	55.99	-0.448205	sp|P25311|ZA2G_HUMAN	AZGP1	Zinc-alpha-2-glycoprotein	DRQDPPSVVVTSHQAPGEK		1.86804	acute	recovery	0.660136		71.6787		307.72	214.282	4.5872	377.112	225.925	167.5	172.886	1.42164	141.962	71.6919
25	4821	789.381	2365.12	3	56.02	2.54989	sp|P00751|CFAB_HUMAN	CFB	Complement factor B	LTETIEGVDAEDGHGPGEQQKR		3.31132	acute	recovery	0.14933		78.5034		216.997	209.783	325.626	433.831	296.559	67.7776	0	136.996	153.463	145.229		x
25	351	400.239	1197.7	3	56.07	-1.85006	sp|P63261|ACTG_HUMAN	ACTG1	Actin, cytoplasmic 2	AVFPSIVGRPR		7.17866	acute	recovery	0.295196		108.123		6518	4940.1	287.694	205.182	2987.74	396.522	352.951	358.652	556.667	457.66		x	x
25	1063	480.929	1439.77	3	56.08	-0.95385	sp|Q96PD5|PGRP2_HUMAN	PGLYRP2	N-acetylmuramoyl-L-alanine amidase	TWPHFTATVKPR		1.38675	recovery	acute	0.00988928		12.5206		1825.32	2206.43	2241.58	2434.49	2176.96	2552.63	3009.44	3035.39	3478.08	3256.73				x
25	2580	590.762	2359.02	4	56.1	0.555255	sp|P06396|GELS_HUMAN	GSN	Gelsolin	ATLHTSTAMAAQHGMDDDGTGQK	[9] Oxidation (M)	1.38957	recovery	acute	0.124943		35.7888		1203.7	845.668	462.403	1016.53	882.075	1412.19	1111.62	1229.59	1149.41	1189.5				x
25	1736	518.716	1035.42	2	56.12	-33.2124	sp|P16109|LYAM3_HUMAN	SELP	P-selectin	WSATPPTCK	[8] Methylthio (C)	1.2705	acute	recovery	0.0418146		15.4758		702.618	649.648	689.592	489.965	632.956	528.247	522.713	472.931	468.887	470.909			x
25	5662	595.832	1189.65	2	56.12	0.410305	sp|P02760|AMBP_HUMAN	AMBP	Protein AMBP	IQLWAFDAVK		1.47338	acute	recovery	0.400114		55.2333		146.846	168.459	58.5628	56.7564	107.656	76.9115	15.3881	93.0795	106.891	99.9854
25	5905	595.776	1189.54	2	56.12	0.630494	sp|P02671|FIBA_HUMAN	FGA	Fibrinogen alpha chain	QFTSSTSYNR		1.03713	recovery	acute	0.83274		118.941		121.233	169.455	675.311	18.9029	246.225	476.556	436.225	57.6456	51.0488	54.3472
25	2094	779.893	1557.77	2	56.2	4.23806	sp|P02775|CXCL7_HUMAN	PPBP	Platelet basic protein	GTHCNQVEVIATLK	[4] Methylthio (C)	1.65569	recovery	acute	0.0807748		41.2758		3679.09	3187.16	4911.38	7667.71	4861.34	5729.48	11206	9065.14	6194.93	7630.03				x
25	4112	552.232	1102.45	2	56.24	2.90339	sp|Q03591|FHR1_HUMAN	CFHR1	Complement factor H-related protein 1	EATFCDFPK	[5] Methylthio (C)	1.29723	acute	recovery	0.224135		34.3094		608.486	496.359	855.165	694.66	663.668	734.392	533.039	310.395	468.582	389.488			x
25	9721	548.576	1642.71	3	56.25	3.49755	sp|P08603|CFAH_HUMAN	CFH	Complement factor H	AGEQVTYTCATYYK	[9] Methylthio (C)	6.00418	recovery	acute	0.154979		200		0	0	27.4485	0	6.86214	0	62.2071	41.3142	61.2847	51.2994		x
25	1873	531.296	1060.58	2	56.26	-3.50881	sp|P01011|AACT_HUMAN	SERPINA3	Alpha-1-antichymotrypsin	EIGELYLPK		113.167	recovery	acute	0.247024		141.84		13.7931	3.60672	8.95778	0	6.5894	722.101	2249.2	11.4995	0	5.74974		x		x
25	1856	961.13	2880.37	3	56.26	7.47672	sp|P08603|CFAH_HUMAN	CFH	Complement factor H	PGFTIVGPNSVQCYHFGLSPDLPICK	[13] Methylthio (C)|[25] Methylthio (C)	1.24592	recovery	acute	0.290798		30.5234		1331.36	1544.97	1385.75	1644.39	1476.62	1615.07	1225.9	2548.13	1969.88	2259				x
25	3715	915.49	1828.96	2	56.26	4.15556	sp|P06396|GELS_HUMAN	GSN	Gelsolin	QTQVSVLPEGGETPLFK		1.85174	recovery	acute	0.296571		66.9421		290.287	290.047	117.707	225.001	230.76	149.467	258.102	791.758	509.911	650.834
25	1239	1009.46	2016.91	2	56.28	3.56425	sp|P14151|LYAM1_HUMAN	SELL	L-selectin	SLTEEAENWGDGEPNNKK		1.1059	recovery	acute	0.503364		21.801		1686.94	1522.62	2005.06	1611.77	1706.6	1468.34	2382.37	1643.89	2054.67	1849.28				x
25	5140	450.268	898.522	2	56.36	-2.30449	sp|P01024|CO3_HUMAN	C3	Complement C3	VSLQLPSR		10.0974	acute	recovery	0.0262092		149.722		242.873	183.743	70.4805	44.5224	135.405	42.4724	11.167	0	0	0		x
25	308	536.96	1607.86	3	56.36	0.361103	sp|Q96PD5|PGRP2_HUMAN	PGLYRP2	N-acetylmuramoyl-L-alanine amidase	TWPHFTATVKPRPA		1.33158	recovery	acute	0.250045		33.5025		8613.36	9000.59	10720.8	12408.8	10185.9	8446.38	11027.1	17241.6	17538.3	17389.9				x
25	11427	860.058	2577.15	3	56.37	7.41458	sp|P02748|CO9_HUMAN	C9	Complement component C9	ILGMDPLSTPFDNEFYNGLCNR	[4] Oxidation (M)|[20] Methylthio (C)	26.5806	acute	recovery	0.0634214		110.278		121.664	163.188	4.92938	4.79202	73.6434	0.354685	4.63201	2.76382	3.33176	3.04779		x
25	290	427.722	1706.86	4	56.39	-1.27906	sp|P09871|C1S_HUMAN	C1S	Complement C1s subcomponent	MLTPEHVFIHPGWK	[1] Oxidation (M)	2.86838	acute	recovery	0.236629		83.6969		24531.1	23822.1	3954	3767.45	14018.7	7024.71	6500.22	3037.37	2986.97	3012.17		x	x
25	7110	874.367	1746.72	2	56.39	3.98635	sp|P00450|CERU_HUMAN	CP	Ceruloplasmin	NNEGTYYSPNYNPQS		3.13488	recovery	acute	0.980043		92.5974		17.0483	57.4612	133.219	170.559	94.5718	0	137.707	455.64	592.537	524.089		x
25	3274	550.819	1099.62	2	56.41	-0.553774	sp|P02775|CXCL7_HUMAN	PPBP	Platelet basic protein	NIQSLEVIGK		1.60748	recovery	acute	0.123744		59.5628		1171.38	928.256	3287.23	3258.44	2161.32	3728.66	4259.31	2865.74	3043.42	2954.58				x
25	8356	752.02	2253.04	3	56.41	1.0353	sp|P09429|HMGB1_HUMAN	HMGB1	High mobility group protein B1	KLGEMWNNTAADDKQPYEK	[5] Oxidation (M)	56.3833	acute	recovery	0.229816		200		124.179	71.8537	0	0	49.0082	0	3.47679	0	0	0		x
25	5282	521.751	1041.49	2	56.42	0.179872	sp|P08603|CFAH_HUMAN	CFH	Complement factor H	NGQWSEPPK		1.2132	recovery	acute	0.473265		87.6009		25.4507	46.0546	252.518	157.689	120.428	54.4296	176.428	180.917	172.638	176.777
25	933	674.081	2692.29	4	56.43	2.23211	sp|P09871|C1S_HUMAN	C1S	Complement C1s subcomponent	TAAHVVEGNREPTMYVGSTSVQTSR	[14] Oxidation (M)	3.27642	acute	recovery	0.25531		91.0432		11388.6	8931.02	1170.56	1423.58	5728.43	2575.66	2292.27	1113.21	1012.38	1062.8		x	x
25	11796	488.782	975.549	2	56.44	-0.937927	sp|P00751|CFAB_HUMAN	CFB	Complement factor B	VASYGVKPR		3.20029	acute	recovery	0.854985		174.753		1.69649	1.81594	52.0343	1.92939	14.369	4.37162	1.38812	9.30275	2.89713	6.09994		x
25	5543	470.742	939.469	2	56.46	-8.54302	sp|P00747|PLMN_HUMAN	PLG	Plasminogen	GNVAVTVSGH		1.46551	acute	recovery	0.00464755		18.5955		254.047	241.862	252.467	258.366	251.685	173.179	146.878	150.548	216.354	183.451
25	10807	590.819	1179.62	2	56.46	-1.88302	sp|P02671|FIBA_HUMAN	FGA	Fibrinogen alpha chain	IGPDGHKEVTK		2.79944	recovery	acute	0.122435		108.313		40.7648	26.0468	0	3.99388	17.7014	86.5252	51.6989	23.4073	36.5846	29.996		x
25	1797	540.602	1618.78	3	56.49	2.0173	sp|P00751|CFAB_HUMAN	CFB	Complement factor B	ARPQGSCSLEGVEIK	[7] Methylthio (C)	5.39186	acute	recovery	0.0702527		117.802		429.351	840.725	267.077	193.674	432.707	0	0	183.428	137.58	160.504		x
25	6571	882.833	1763.65	2	56.5	1.82659	sp|P07357|CO8A_HUMAN	C8A	Complement component C8 alpha chain	ECDNPAPQNGGASCPGR	[2] Methylthio (C)|[14] Methylthio (C)	1.03412	acute	recovery	0.422377		109.6		94.2605	47.1079	136.902	62.9536	85.306	71.5532	0	47.8635	210.548	129.206
25	8560	434.893	1301.66	3	56.5	0.380425	sp|P02748|CO9_HUMAN	C9	Complement component C9	DRVVEESELAR		1.27337	acute	recovery	0.93434		79.5133		50.2838	15.2774	10.955	73.7708	37.5718	28.8944	24.7156	28.3216	36.0912	32.2064
25	6420	546.267	1090.52	2	56.51	-4.9649	sp|P07358|CO8B_HUMAN	C8B	Complement component C8 beta chain	ELGISSQSDR		1.07647	acute	recovery	0.813654		35.1725		162.748	202.353	306.779	358.357	257.559	156.317	209.652	296.627	294.453	295.54
25	88	562.998	2247.96	4	56.67	2.34806	sp|P08603|CFAH_HUMAN	CFH	Complement factor H	TKEEYGHSEVVEYYCNPR	[15] Methylthio (C)	1.17345	recovery	acute	0.242737		19.9663		33503.7	32124.5	40072.1	30911.7	34153	42613	31149.1	36732.9	49811.9	43272.4				x
25	3185	715.282	1428.55	2	56.69	1.53288	sp|P17936|IBP3_HUMAN	IGFBP3	Insulin-like growth factor-binding protein 3	GKEDVHCYSMQS	[7] Methylthio (C)	2.6115	recovery	acute	0.933463		83.9168		41.2955	56.7545	246.994	324.724	167.442	578.538	0	587.341	583.219	585.28		x
25	1894	667.317	1998.93	3	56.7	4.60546	sp|P00450|CERU_HUMAN	CP	Ceruloplasmin	LVFDENESWYLDDNIK		1.10725	acute	recovery	0.358701		17.5199		3064.17	3117.73	2467.47	2143.87	2698.31	2416.01	2403.22	2417.79	2510.77	2464.28			x
25	7211	490.266	1467.78	3	56.7	-11.8573	sp|P19823|ITIH2_HUMAN	ITIH2	Inter-alpha-trypsin inhibitor heavy chain H2	AHVSFKPTVAQQR		4.80394	acute	recovery	0.723373		174.278		7.62457	13.3416	237.422	4.47698	65.7162	7.52627	12.8838	16.8907	17.4178	17.1542		x
25	310	759.895	1517.77	2	56.72	1.30098	sp|P00450|CERU_HUMAN	CP	Ceruloplasmin	KLISVDTEHSNIY		2.11	acute	recovery	0.000140038		13.0116		9977.49	10301.7	9660.49	12510.7	10612.6	4277.13	5815.6	5236.9	4789	5012.95	x	x	x
25	2198	684.827	1367.64	2	56.74	4.75222	sp|P08567|PLEK_HUMAN	PLEK	Pleckstrin	GSVFNTWKPMW	[10] Oxidation (M)	11.1232	acute	recovery	0.338284		110.17		2334.23	2405.22	78.3905	33.7093	1212.89	105.529	112.455	115.963	102.216	109.09		x	x
25	102	649.237	1296.46	2	56.78	0.994844	sp|P08603|CFAH_HUMAN	CFH	Complement factor H	CNMGYEYSER	[1] Methylthio (C)	1.71556	recovery	acute	0.158184		87.74		3418.19	3207.89	25222.1	22679.3	13631.9	17413.7	19538.4	28063.1	28530.1	28296.6				x
25	2248	590.352	1768.04	3	56.78	0.319469	sp|P00918|CAH2_HUMAN	CA2	Carbonic anhydrase 2	IVLKEPISVSSEQVLK		1.79808	acute	recovery	0.696089		92.1554		1689.62	1395.8	202.057	162.274	862.439	370.472	545.07	872.714	130.326	501.52			x
25	4893	816.75	2447.23	3	56.8	6.07	sp|P10451|OSTP_HUMAN	SPP1	Osteopontin	QLYNKYPDAVATWLNPDPSQK		1.21887	acute	recovery	0.509973		34.6634		233.306	257.234	103.878	186.062	195.12	142.012	157.296	230.122	110.903	170.512
25	2421	608.825	1215.63	2	56.8	0.239521	sp|P02655|APOC2_HUMAN	APOC2	Apolipoprotein C-II	DQVLSVLKGEE		8.7682	recovery	acute	0.638722		114.019		20.9309	51.1726	109.651	153.527	83.8203	11.4543	13.0186	1550.88	1364.46	1457.67		x		x
25	2744	490.27	1467.79	3	56.83	-4.65955	sp|P19823|ITIH2_HUMAN	ITIH2	Inter-alpha-trypsin inhibitor heavy chain H2	AHVSFKPTVAQQR		2.13416	recovery	acute	0.228503		70.1605		265.173	195.918	1.65228	176.289	159.758	276.57	211.194	348.297	527.736	438.016		x
25	5523	589.752	1177.49	2	56.84	0.0371187	sp|P08603|CFAH_HUMAN	CFH	Complement factor H	LSYTCEGGFR	[5] Methylthio (C)	1.44015	recovery	acute	0.449627		58.572		321.214	332.497	314.731	398.053	341.624	225.304	520.226	883.953	338.47	611.211
25	2234	651.335	2601.31	4	56.85	3.26907	sp|P00488|F13A_HUMAN	F13A1	Coagulation factor XIII A chain	AVPPNNSNAAEDDLPTVELQGVVPR		1.71124	recovery	acute	0.0199899		27.5668		890.842	740.243	1288.37	1333.39	1063.21	2005.68	2239.29	1586.57	1446.11	1516.34				x
25	611	868.109	2601.31	3	56.87	0.66536	sp|P00488|F13A_HUMAN	F13A1	Coagulation factor XIII A chain	AVPPNNSNAAEDDLPTVELQGVVPR		1.615	recovery	acute	0.00602599		19.1586		12642.7	14409.7	18425.1	18997.4	16118.7	27530.6	29700	24841.8	22054.3	23448.1				x
25	3427	558.821	1115.63	2	56.87	40.2612	sp|P05155|IC1_HUMAN	SERPING1	Plasma protease C1 inhibitor	LLDSLPSDTR		1.995	acute	recovery	0.100383		91.9021		221.034	190.445	284.285	286.007	245.443	152.52	270.278	25.1332	44.1846	34.6589
25	1763	518.483	2069.9	4	56.89	1.79101	sp|P02790|HEMO_HUMAN	HPX	Hemopexin	TSDNHGATYAFSGTHYWR		2.46513	acute	recovery	1.30659e-05		13.2557		894.976	811.902	814.753	856.294	844.481	293.994	318.601	396.457	361.231	378.844	x	x	x
25	1254	788.929	1575.84	2	56.89	2.07796	sp|P02748|CO9_HUMAN	C9	Complement component C9	RPWNVASLIYETK		2.13514	acute	recovery	0.0106049		33.27		3797.19	4130.58	2677.7	3604.17	3552.41	894.951	1807.58	2213.05	1739.55	1976.3		x	x
25	3388	825.364	2473.07	3	56.93	3.89815	sp|P00450|CERU_HUMAN	CP	Ceruloplasmin	MFTTAPDQVDKEDEDFQESNK		1.12074	recovery	acute	0.205219		115.508		0	0	944.626	979.65	481.069	328.606	913.942	542.896	371.176	457.036				x
25	6310	589.753	1177.49	2	56.94	1.64427	sp|P08603|CFAH_HUMAN	CFH	Complement factor H	LSYTCEGGFR	[5] Methylthio (C)	1.11984	recovery	acute	0.715349		32.1793		207.589	220.896	167.65	270.201	216.584	136.575	234.458	284.126	315.004	299.565
25	4281	773.892	1545.77	2	56.96	1.56977	sp|P06396|GELS_HUMAN	GSN	Gelsolin	IEGSNKVPVDPATYG		1.58465	recovery	acute	0.183716		43.5459		207.443	160.054	97.1031	169.486	158.522	146.859	168.869	364.631	324.445	344.538
25	159	504.935	1511.78	3	56.96	0.99582	sp|P62328|TYB4_HUMAN	TMSB4X	Thymosin beta-4	NPLPSKETIEQEK		1.15158	recovery	acute	0.499727		61.1201		22330.3	15069.8	10430.8	3636.68	12866.9	19261.3	17786	11039.7	11182.4	11111				x
25	2146	621.98	1862.92	3	56.97	-24.0041	sp|Q92954|PRG4_HUMAN	PRG4	Proteoglycan 4	RPALNYPVYGETTQVR		1.65121	acute	recovery	0.00219704		16.4109		662.972	751.231	505.279	712.136	657.904	390.373	423.085	358.513	421.776	390.145			x
25	8759	600.282	2397.1	4	56.98	3.0042	sp|P00450|CERU_HUMAN	CP	Ceruloplasmin	HYYIGIIETTWDYASDHGEK		7.68709	acute	recovery	0.037034		74.7219		391.267	573.712	201.846	295.488	365.578	1.01196	43.2093	85.4123	60.5961	73.0042		x
25	237	564.256	1126.5	2	57	4.66105	sp|P00751|CFAB_HUMAN	CFB	Complement factor B	DAQYAPGYDK		1.33233	acute	recovery	0.192006		34.3016		8874.39	10364.9	13267.5	18853.3	12840	8782.87	10177.8	9397.54	10191	9794.25			x
25	1737	560.758	1119.5	2	57.01	-6.22651	sp|P02656|APOC3_HUMAN	APOC3	Apolipoprotein C-III	LSFMQGYMK	[8] Oxidation (M)	3.36328	recovery	acute	0.17727		82.0641		315.778	357.405	778.8	601.265	513.312	691.067	324.609	3031.07	2858.9	2944.99		x		x
25	8784	829.745	2486.21	3	57.01	7.92908	sp|P02790|HEMO_HUMAN	HPX	Hemopexin	EVGTPHGIILDSVDAAFICPGSSR	[19] Methylthio (C)	70.3757	recovery	acute	0.306163		150.923		4.78472	2.01613	0	0	1.70021	96.8921	381.722	0	0	0		x
25	1468	562.553	2246.18	4	57.01	1.87538	sp|P13671|CO6_HUMAN	C6	Complement component C6	TECIKPVVQEVLTITPFQR	[3] Methylthio (C)	1.2944	acute	recovery	0.40164		38.4955		2339.6	2292.87	1275.1	1057.02	1741.15	1950.31	1516.98	810.716	1102.54	956.627			x
25	1270	637.784	1273.55	2	57.06	-27.9094	sp|P02671|FIBA_HUMAN	FGA	Fibrinogen alpha chain	EEVSGNVSPGTR	[N-term] Carbamyl (N-term)	1.33358	recovery	acute	0.0404014		20.7234		7490.61	6246.54	9966.35	9381.14	8271.16	10442	10335.7	10850.5	12492.7	11671.6				x
25	625	601.802	2403.18	4	57.08	0.413945	sp|P10909|CLUS_HUMAN	CLU	Clusterin	FTREPQDTYHYLPFSLPHR		1.12783	recovery	acute	0.532634		26.2361		11047.2	11815.1	8358.85	12393	10903.5	10552.4	16164.1	13579.5	8893.4	11236.4				x
25	7548	450.239	1347.69	3	57.09	0.413004	sp|P02790|HEMO_HUMAN	HPX	Hemopexin	KNFPSPVDAAFR		12.105	acute	recovery	0.00707585		132.468		51.686	57.0814	30.7185	43.788	45.8185	0	10.5796	4.56072	0	2.28036		x
25	6833	589.753	1177.49	2	57.1	0.852748	sp|P08603|CFAH_HUMAN	CFH	Complement factor H	LSYTCEGGFR	[5] Methylthio (C)	1.0034	acute	recovery	0.819655		61.1651		100.784	128.119	243.685	261.569	183.539	114.867	61.2089	285.034	270.557	277.796
25	6392	546.594	1636.76	3	57.11	-0.0562909	sp|P02671|FIBA_HUMAN	FGA	Fibrinogen alpha chain	ESSSHHPGIAEFPSR		3.00617	acute	recovery	0.645308		155.636		69.5635	68.2136	811.021	25.0905	243.472	152.286	33.6937	100.079	37.9051	68.992		x
25	4763	685.051	2052.13	3	57.12	2.49267	sp|P04114|APOB_HUMAN	APOB	Apolipoprotein B-100	ILGEELGFASLHDLQLLGK		Infinity	recovery	acute	0.355918		200		0	0	0	0	0	0	578.976	0	0	0		x
25	152	456.76	911.506	2	57.15	-2.01207	sp|P09871|C1S_HUMAN	C1S	Complement C1s subcomponent	LLEVPEGR		1.01335	acute	recovery	0.896439		18.7273		10465.3	10658.8	14742.4	11151.6	11754.5	12654	13860.8	8838.34	11045.3	9941.8			x
25	5995	521.757	1041.5	2	57.17	-3.66788	sp|P0C0L4|CO4A_HUMAN	C4A	Complement C4-A	MVENSHGLR		2.86973	recovery	acute	0.0477793		104.852		37.8016	29.1479	14.7558	144.055	56.44	269.909	93.837	106.209	177.917	142.063		x
25	1043	808.396	1614.78	2	57.17	0.449544	sp|P08603|CFAH_HUMAN	CFH	Complement factor H	GKEGWIHTVCINGR	[10] Methylthio (C)	1.80574	recovery	acute	0.170411		64.0711		605.485	530.897	1059.53	1988.36	1046.07	804.743	2519.13	2615.28	1616.55	2115.91				x
25	1219	438.898	1313.67	3	57.2	-1.21451	sp|P04004|VTNC_HUMAN	VTN	Vitronectin	RVDTVDPPYPR		1.17893	acute	recovery	0.663046		68.344		1402.19	1107.47	3883.42	3645.74	2509.71	933.439	807.596	3455.08	3319.07	3387.08			x
25	476	570.272	1138.53	2	57.25	-0.0331663	sp|P04114|APOB_HUMAN	APOB	Apolipoprotein B-100	EVYGFNPEGK		1.07379	acute	recovery	0.689059		60.7199		2714.91	2658.89	5005.34	6106.87	4121.5	1544.03	2120.19	5967.57	5721.26	5844.41			x
25	42	532.298	1062.58	2	57.29	-0.875444	sp|P08603|CFAH_HUMAN	CFH	Complement factor H	IDVHLVPDR		1.47663	recovery	acute	0.0534665		27.849		16824	17911.2	27086.5	29348.7	22792.6	25530.3	33219.1	38720.7	37154.5	37937.6				x
25	11464	488.78	975.546	2	57.29	-4.60016	sp|P00751|CFAB_HUMAN	CFB	Complement factor B	VASYGVKPR		1.08211	acute	recovery	0.674144		109.785		3.54654	20.263	0	8.39344	8.05075	6.14254	2.42752	15.1478	6.04162	10.5947
25	377	611.768	1221.52	2	57.34	1.70955	sp|P25311|ZA2G_HUMAN	AZGP1	Zinc-alpha-2-glycoprotein	CLAYDFYPGK	[1] Methylthio (C)	2.15992	acute	recovery	0.000209422		17.8849		8570.06	8544.92	9194.13	9526.91	8959.01	3150.89	4166.46	4935.47	4338.58	4637.02	x	x	x
25	1512	587.812	1173.61	2	57.34	1.89971	sp|P13671|CO6_HUMAN	C6	Complement component C6	FSVPIFYSSK		1.65608	acute	recovery	0.0103722		19.1456		1261.57	1340.55	862.488	1347.38	1203	630.579	678.065	920.118	676.894	798.506			x
25	6339	545.25	2176.97	4	57.39	7.55282	sp|P0DJI8|SAA1_HUMAN	SAA1	Serum amyloid A-1 protein	FFGHGAEDSLADQAANEWGR		15.1563	acute	recovery	0.00699106		121.111		90.1624	40.1605	134.981	89.9762	88.82	7.36755	15.2853	0.0351166	0.753083	0.3941		x
25	261	539.267	1614.78	3	57.39	1.26245	sp|P08603|CFAH_HUMAN	CFH	Complement factor H	GKEGWIHTVCINGR	[10] Methylthio (C)	1.61723	recovery	acute	0.0386958		26.3254		4195.58	3620.46	5214.31	6325.82	4839.04	5666.42	10249.7	8732.85	6654.37	7693.61				x
25	10766	927.423	1852.83	2	57.41	8.43259	sp|Q8NBP7|PCSK9_HUMAN	PCSK9	Proprotein convertase subtilisin/kexin type 9	VMVTDFENVPEEDGTR	[2] Oxidation (M)	14.9621	acute	recovery	0.598357		200		0	43.6809	0	0	10.9202	2.91943	0	0	0	0		x
25	5236	468.947	1871.76	4	57.52	-0.818171	sp|P02671|FIBA_HUMAN	FGA	Fibrinogen alpha chain	MADEAGSEADHEGTHSTK		12.0297	recovery	acute	0.863097		169.642		38.8626	0	10.8549	18.6986	17.104	724.69	0	0	98.3315	49.1658		x
25	7578	552.231	1102.45	2	57.53	0.883737	sp|Q03591|FHR1_HUMAN	CFHR1	Complement factor H-related protein 1	EATFCDFPK	[5] Methylthio (C)	1.20921	acute	recovery	0.0978161		16.2444		82.1255	74.7183	96.7331	107.443	90.255	81.4552	74.094	77.3852	65.6241	71.5046
25	1109	546.594	1636.76	3	57.59	-0.0491158	sp|P02671|FIBA_HUMAN	FGA	Fibrinogen alpha chain	ESSSHHPGIAEFPSR		2.21995	recovery	acute	0.262713		72.5203		1597.71	1041.47	65.4957	799.688	876.089	2989.61	3306.16	661.255	822.475	741.865		x		x
25	7815	752.072	2253.19	3	57.59	5.25779	sp|P12318|FCG2A_HUMAN	FCGR2A	Low affinity immunoglobulin gamma Fc region receptor II-a	LVLQTPHLEFQEGETIMLR		1.33254	recovery	acute	0.960374		99.6447		17.2514	56.6523	57.7547	124.336	63.9987	22.8187	17.5991	198.895	101.811	150.353
25	707	657.234	1312.45	2	57.6	0.614497	sp|P08603|CFAH_HUMAN	CFH	Complement factor H	CNMGYEYSER	[1] Methylthio (C)|[3] Oxidation (M)	1.31555	recovery	acute	0.298172		49.0441		5120.75	4013.15	2090.35	1770.52	3248.69	6245.15	3616.96	3155.82	4077.39	3616.61				x
25	393	515.768	1029.52	2	57.61	-2.01046	sp|P13671|CO6_HUMAN	C6	Complement component C6	QLEWGLER		1.19348	recovery	acute	0.474027		32.9464		6709.53	6193.94	5611.12	4465.09	5744.92	8616.85	8997.57	4822.83	4988.42	4905.63				x
25	132	540.801	1079.59	2	57.64	-0.996641	sp|P02765|FETUA_HUMAN	AHSG	Alpha-2-HS-glycoprotein	APHGPGLIYR		1.12387	recovery	acute	0.927578		43.7037		13985.4	13561.5	21353.8	18619.5	16880.1	23113.2	7250.25	19371.2	26149.4	22760.3				x
25	8504	446.564	1336.67	3	57.67	-2.36106	sp|P08294|SODE_HUMAN	SOD3	Extracellular superoxide dismutase [Cu-Zn]	AVVVHAGEDDLGR		19.3788	acute	recovery	0.103869		200		15.8183	71.0046	0	86.1579	43.2452	0	0	0	8.92632	4.46316		x
25	4874	621.954	1862.84	3	57.68	1.43562	sp|P02746|C1QB_HUMAN	C1QB	Complement C1q subcomponent subunit B	FDHVITNMNNNYEPR		1.05237	recovery	acute	0.490104		108.586		19.755	52.6285	389.522	153.65	153.889	145.911	236.014	72.3729	193.496	132.934
25	3153	876.432	1750.85	2	57.7	4.21636	sp|P09871|C1S_HUMAN	C1S	Complement C1s subcomponent	VEKPTADAEAYVFTPN		11.257	acute	recovery	0.00517851		60.1679		272.157	340.895	967.36	972.209	638.155	75.4535	72.2897	10.755	68.2607	39.5078		x	x
25	3520	544.287	1086.56	2	57.7	-6.45568	sp|Q8NBJ4|GOLM1_HUMAN	GOLM1	Golgi membrane protein 1	DTINLLDQR		1.91539	acute	recovery	0.0263012		42.9649		479.568	446.322	364.08	327.539	404.377	144.237	122.532	277.095	300.617	288.856
25	651	486.258	1455.75	3	57.72	1.90255	sp|P0C0L5|CO4B_HUMAN	C4B	Complement C4-B	TITVMVENSHGLR		1.32963	recovery	acute	0.296381		40.6854		1398.55	1560.3	3213.89	2905.5	2269.56	3535.92	4176.41	2145.24	2213.09	2179.17				x
25	5672	830.847	1659.68	2	57.73	-0.370374	sp|P00450|CERU_HUMAN	CP	Ceruloplasmin	NNEGTYYSPNYNPQ		1.33274	recovery	acute	0.745292		90.4279		113.234	99.636	137.753	129.364	119.997	52.6743	301.756	19.0923	266.174	142.633
25	2940	645.339	1288.66	2	57.74	-4.23874	sp|P00751|CFAB_HUMAN	CFB	Complement factor B	KIVLDPSGSMNI	[10] Oxidation (M)	5.50059	acute	recovery	0.130248		88.1888		424.205	379.391	21.9289	91.2765	229.2	26.5322	91.1229	36.8112	12.2069	24.5091		x
25	711	539.246	1076.48	2	57.76	0.0873152	sp|P00747|PLMN_HUMAN	PLG	Plasminogen	WELCDIPR	[4] Methylthio (C)	1.52801	acute	recovery	0.0119275		19.527		5718.34	5663.21	3798.85	4379.44	4889.96	3772.33	3009.93	3128.18	2890.42	3009.3			x
25	11473	567.643	1699.91	3	57.84	3.91588	sp|P13942|COBA2_HUMAN	COL11A2	Collagen alpha-2(XI) chain	TGPVGPAGPAGKPGPDGLR		Infinity	recovery	acute	0.218669		193.203		0	0	0	0	0	2.14727	0	0	81.3461	40.6731		x
25	539	498.892	1493.65	3	57.84	1.01502	sp|Q03591|FHR1_HUMAN	CFHR1	Complement factor H-related protein 1	ITCTEEGWSPTPK	[3] Methylthio (C)	1.01331	acute	recovery	0.774743		36.2991		2753.09	2896.66	3458.14	3561.74	3167.41	3871.16	4277.52	1876.56	2478.02	2177.29			x
25	4295	872.894	1743.77	2	57.85	8.38867	sp|P00734|THRB_HUMAN	F2	Prothrombin	TFGSGEADCGLRPLFE	[9] Methylthio (C)	1.60495	recovery	acute	0.27455		57.4466		171.223	229.65	105.98	46.3167	138.292	93.7627	194.496	309.662	289.888	299.775
25	5806	636.345	1270.68	2	57.97	-1.35363	sp|P04114|APOB_HUMAN	APOB	Apolipoprotein B-100	SVSLPSLDPASAK		2.12755	recovery	acute	0.189966		121.897		1.44829	0	117.863	67.5422	46.7134	17.5791	90.194	122.809	166.958	144.884		x
25	4501	792.876	3167.47	4	57.98	8.24964	sp|P00450|CERU_HUMAN	CP	Ceruloplasmin	LLHCHVTDHIHAGMETTYTVLQNEDTK	[4] Methylthio (C)|[14] Oxidation (M)	11.8416	acute	recovery	0.396128		114.452		1235.79	1798.93	58.5699	8.01187	775.327	95.2311	113.552	29.0229	24.0928	26.5579		x	x
25	8069	537.25	1072.48	2	57.99	-1.92654	sp|P05546|HEP2_HUMAN	SERPIND1	Heparin cofactor 2	TSCLLFMGR	[3] Methylthio (C)	5.42838	recovery	acute	0.164456		82.9679		9.32907	0.745049	28.3734	19.501	14.4871	120.044	129.818	4.87989	59.8248	32.3523		x
25	10938	906.753	2717.24	3	58.06	7.41791	sp|P08603|CFAH_HUMAN	CFH	Complement factor H	VSVLCQENYLIQEGEEITCKDGR	[5] Methylthio (C)|[19] Methylthio (C)	1.62858	recovery	acute	0.522199		169.631		0	0	16.8928	124.442	35.3337	0	20.8609	161.982	47.3313	104.657
25	2	523.244	1044.47	2	58.1	-0.209118	sp|P02775|CXCL7_HUMAN	PPBP	Platelet basic protein	ICLDPDAPR	[2] Methylthio (C)	1.60626	recovery	acute	0.127913		40.6552		180678	142249	358150	279582	240165	591168	355037	244974	351891	298433				x
25	1575	755.844	1509.67	2	58.2	0.320016	sp|P00747|PLMN_HUMAN	PLG	Plasminogen	EQQCVIMAENRK	[4] Methylthio (C)|[7] Oxidation (M)	2.75603	acute	recovery	0.291627		76.3554		3750.09	3417.8	331.613	1226.34	2181.46	657.762	975.379	931.914	601.034	766.474		x	x
25	2277	604.267	1206.52	2	58.21	0.92846	sp|P0C0L4|CO4A_HUMAN	C4A	Complement C4-A	SMQGGLVGNDET		1.22382	acute	recovery	0.495919		106.559		66.1419	72.1889	1468.84	1053.4	665.145	481.56	468.215	610.743	613.476	612.109			x
25	5554	685.317	1368.62	2	58.21	-35.7225	sp|Q14721|KCNB1_HUMAN	KCNB1	Potassium voltage-gated channel subfamily B member 1	HFESSPLPTSPK	[N-term] Carbamyl (N-term)	1.18626	acute	recovery	0.584806		40.8986		196.703	291.826	108.147	240.986	209.416	110.665	247.618	229.754	118.1	173.927
25	12288	450.267	898.52	2	58.23	-3.96192	sp|P0C0L5|CO4B_HUMAN	C4B	Complement C4-B	LAPTLAASR		2923.52	acute	recovery	0.357396		200		0	0	43.0108	0	10.7527	0.014712	0	0	0	0		x
25	3226	765.853	1529.69	2	58.23	6.49334	sp|P01023|A2MG_HUMAN	A2M	Alpha-2-macroglobulin	VVSMDENFHPLNE		1.36513	acute	recovery	0.459009		43.6027		237.855	619.352	620.718	850.074	582	167.362	464.205	575.196	498.568	536.882			x
25	5608	636.941	1907.8	3	58.28	0.874978	sp|P00450|CERU_HUMAN	CP	Ceruloplasmin	LATEEQSPGEGDGNCVTR	[15] Methylthio (C)	2.64697	acute	recovery	0.176151		73.673		226.519	131.707	146.724	149.934	163.721	55.3729	0	99.7022	92.3341	96.0181		x
25	2165	497.266	992.517	2	58.32	-0.996112	sp|P02743|SAMP_HUMAN	APCS	Serum amyloid P-component	DNELLVYK		2.86242	acute	recovery	0.00496236		35.3701		294.448	184.573	373.733	219.278	268.008	76.0946	120.563	55.6655	122.196	88.9309		x
25	5560	562.734	1123.45	2	58.4	0.272303	sp|P04217|A1BG_HUMAN	A1BG	Alpha-1B-glycoprotein	LGDGGHYTCR	[9] Methylthio (C)	2.68934	acute	recovery	0.089006		121.398		90.6594	83.625	161.314	157.489	123.272	12.0676	2.18679	44.2571	124.837	84.547		x
25	3945	622.954	1865.84	3	58.41	-0.00752348	sp|P00751|CFAB_HUMAN	CFB	Complement factor B	TIEGVDAEDGHGPGEQQK		11.0665	acute	recovery	0.313233		173.394		54.5629	137.607	1857.03	16.0384	516.309	27.5788	70.7957	76.462	11.7839	44.123		x	x
25	5783	585.303	1752.89	3	58.43	-0.51424	sp|P02649|APOE_HUMAN	APOE	Apolipoprotein E	KVEQAVETEPEPELR		5.51939	acute	recovery	0.0681239		124.009		320.666	56.0799	178.169	161.498	179.103	91.1679	0	16.8575	21.7739	19.3157		x
25	6252	529.778	1057.54	2	58.43	0.457664	sp|P00751|CFAB_HUMAN	CFB	Complement factor B	DISEVVTPR	[N-term] Carbamyl (N-term)	6.80414	acute	recovery	0.317		135.178		70.9114	288.911	47.0468	0	101.717	0	42.767	0	17.0303	8.51515		x
25	845	1106.78	4423.09	4	58.45	9.42725	sp|Q03591|FHR1_HUMAN	CFHR1	Complement factor H-related protein 1	INHGILYDEEKYKPFSQVPTGEVFYYSCEYNFVSPSK	[28] Methylthio (C)	1.32507	recovery	acute	0.551617		56.4027		4273.25	6446.08	3668.58	9124.85	5878.19	5138.19	13526.1	8814.69	3677.06	6245.87				x
25	8003	686.386	1370.76	2	58.47	0.70043	sp|P00450|CERU_HUMAN	CP	Ceruloplasmin	GAYPLSIEPIGVR		3.81154	acute	recovery	0.0255964		107.382		132.875	147.749	140.399	149.011	142.508	4.79807	15.7722	34.1842	94.8002	64.4922		x
25	1689	634.305	1266.6	2	58.47	0.738338	sp|P0C0L5|CO4B_HUMAN	C4B	Complement C4-B	MRPSTDTITVM	[11] Oxidation (M)	1.16475	recovery	acute	0.51909		33.3812		1200.55	1004.42	795.676	947.323	986.992	1666.78	1215.05	846.12	870.439	858.28				x
25	11216	553.616	1657.83	3	58.48	-0.952329	sp|Q9UEW3|MARCO_HUMAN	MARCO	Macrophage receptor MARCO	LQSAHPGEHLAQGASR		6.83055	acute	recovery	0.542958		177.669		5.10415	6.17988	151.792	2.61355	41.4223	7.38219	5.53841	4.11903	7.21744	5.66823		x
25	1757	653.96	1958.86	3	58.52	1.91748	sp|P04114|APOB_HUMAN	APOB	Apolipoprotein B-100	YEEDGKYEGLQEWEGK		1.16089	acute	recovery	0.693004		52.2674		710.007	672.416	1901.62	1553.32	1209.34	690.202	475.253	1392.25	1609.24	1500.75			x
25	9853	690.357	2757.4	4	58.54	-2.58117	sp|P00488|F13A_HUMAN	F13A1	Coagulation factor XIII A chain	RAVPPNNSNAAEDDLPTVELQGVVPR		1.83975	recovery	acute	0.494441		106.746		6.51923	89.1534	12.8846	32.3143	35.2179	5.77689	64.9005	117.501	70.989	94.2452
25	3141	675.929	2024.77	3	58.55	1.69215	sp|P02751|FINC_HUMAN	FN1	Fibronectin	GFNCESKPEAEETCFDK	[4] Methylthio (C)|[14] Methylthio (C)	1.05284	acute	recovery	0.621207		78.0807		238.612	192.417	505.782	341.245	319.514	614.836	72.4314	177.018	349.632	263.325
25	4169	687.321	2058.94	3	58.57	3.36654	sp|P00734|THRB_HUMAN	F2	Prothrombin	SEGSSVNLSPPLEQCVPDR	[15] Methylthio (C)	1.35089	recovery	acute	0.0181222		14.3447		282.092	348.506	351.652	290.072	318.081	508.648	424.209	358.067	427.84	392.954
25	10504	636.626	1906.86	3	58.58	2.99555	sp|P05155|IC1_HUMAN	SERPING1	Plasma protease C1 inhibitor	TSSSSQDPESLQDRGEGK		1.97801	recovery	acute	0.197987		84.4128		33.6062	27.0811	0.940302	66.8323	32.115	85.5927	44.4235	50.2769	73.8014	62.0391
25	682	507.56	1519.66	3	58.59	0.80208	sp|P04196|HRG_HUMAN	HRG	Histidine-rich glycoprotein	YKEENDDFASFR		1.01397	acute	recovery	0.883615		89.0988		1027.12	1048.09	5022.76	6667.39	3441.34	623.053	1030.5	6664.2	5258	5961.1			x
25	2447	526.789	1051.56	2	58.6	-2.39694	sp|P07357|CO8A_HUMAN	C8A	Complement component C8 alpha chain	HTSLGPLEAK		1.05505	recovery	acute	0.821847		39.8303		726.725	639.117	1503.59	1142.26	1002.92	873.997	659.521	1156.53	1542.48	1349.51				x
25	1619	642.305	1282.6	2	58.64	4.80462	sp|P0C0L4|CO4A_HUMAN	C4A	Complement C4-A	MRPSTDTITVM	[1] Oxidation (M)|[11] Oxidation (M)	1.44112	acute	recovery	0.366238		79.293		2597.4	1600.72	698.184	2351.79	1812.02	1185.48	759.486	409.414	2675.11	1542.26			x
25	2783	635.806	1269.6	2	58.72	-9.29091	sp|P02748|CO9_HUMAN	C9	Complement component C9	KFEGIACEISK	[7] Methylthio (C)	1.64673	acute	recovery	0.242455		63.5621		513.327	641.166	380.616	566.237	525.336	25.5171	394.101	490.351	366.099	428.225			x
25	4581	532.285	1062.56	2	58.73	-0.433784	sp|P13929|ENOB_HUMAN	ENO3	Beta-enolase	VVGLCTGQIK	[5] Methylthio (C)	3.73513	acute	recovery	0.911182		108.077		242.072	263.882	0	17.5617	130.879	6.21844	24.5798	19.5147	89.8471	54.6809		x
25	3113	643.057	2568.2	4	58.74	3.16029	sp|P00450|CERU_HUMAN	CP	Ceruloplasmin	HYYIGIIETTWDYASDHGEKK	[N-term] Carbamyl (N-term)	1.88743	acute	recovery	0.0174089		32.3876		457.905	603.286	425.111	436.755	480.764	261.629	283.543	139.64	334.064	236.852
25	54	414.906	1241.7	3	58.78	-1.7818	sp|P00751|CFAB_HUMAN	CFB	Complement factor B	VKDISEVVTPR		1.27804	acute	recovery	0.137784		22.1322		13506.4	16398.3	20426.1	22499.5	18207.6	12341.3	12602.5	16982	15060.1	16021.1			x
25	5731	562.913	1685.72	3	58.78	0.999689	sp|P05019|IGF1_HUMAN	IGF1	Insulin-like growth factor I	RAPQTGIVDECCFR	[11] Methylthio (C)|[12] Methylthio (C)	1.49226	recovery	acute	0.326505		66.6031		355.073	346.162	112.584	77.2636	222.771	635.264	230.573	250.647	213.245	231.946
25	1918	752.422	1502.83	2	58.83	0.730647	sp|P04004|VTNC_HUMAN	VTN	Vitronectin	IYISGMAPRPSLAK		1.33592	recovery	acute	0.29182		133.485		0.0494745	0	656.81	1570.3	556.789	38.6634	240.773	1861.93	833.93	1347.93				x
25	11676	649.963	1946.87	3	58.85	1.30772	sp|Q14624|ITIH4_HUMAN	ITIH4	Inter-alpha-trypsin inhibitor heavy chain H4	DQEQSQVAEKPMEGESR		1.14138	recovery	acute	0.208132		200		0	0	0	41.1125	10.2781	4.27439	2.73386	20.7931	19.1238	19.9585
25	934	516.23	1545.67	3	58.89	3.51058	sp|P00751|CFAB_HUMAN	CFB	Complement factor B	PHDFENGEYWPR		1.35633	acute	recovery	0.103764		32.9198		2456.05	2428.09	2483.32	1771.46	2284.73	2478.94	1431.34	1212.86	1614.82	1413.84			x
25	7210	762.357	1522.7	2	58.9	4.06636	sp|P02748|CO9_HUMAN	C9	Complement component C9	TEHYEEQIEAFK		6.44072	acute	recovery	0.0363954		163.481		82.1359	190.725	43.126	42.6073	89.6486	0	47.5663	8.10983	0	4.05491		x
25	1526	767.698	2300.07	3	58.9	4.97555	sp|P06396|GELS_HUMAN	GSN	Gelsolin	IEGSNKVPVDPATYGQFYGGDS		1.25925	recovery	acute	0.205164		24.135		3480.54	3285.69	2335.71	3434.93	3134.22	2874.16	4327.21	5063.35	3522.37	4292.86				x
25	4716	551.924	1652.75	3	58.95	0.234666	sp|P02790|HEMO_HUMAN	HPX	Hemopexin	HGATYAFSGTHYWR		1.47325	acute	recovery	0.646949		89.8406		205.815	145.547	102.418	3.12893	114.227	63.9312	77.2394	0	168.965	84.4825
25	2023	487.172	972.329	2	58.95	-0.0565966	sp|P0C0L4|CO4A_HUMAN	C4A	Complement C4-A	CCQDGVTR	[1] Methylthio (C)|[2] Methylthio (C)	1.39083	recovery	acute	0.967568		88.7662		816.627	628.365	587.571	608.634	660.3	2043.46	253.917	387.869	988.206	688.038				x
25	5123	452.529	1354.57	3	58.96	0.703039	sp|P00751|CFAB_HUMAN	CFB	Complement factor B	LEDSVTYHCSR	[9] Methylthio (C)	2.42139	acute	recovery	0.0533227		60.2217		466.63	154.253	453.209	406.255	370.087	76.5525	285.69	137.74	111.38	124.56		x
25	3850	592.606	1774.79	3	58.97	-0.20221	sp|P07357|CO8A_HUMAN	C8A	Complement component C8 alpha chain	RALDQYLMEFNACR	[13] Methylthio (C)	1.84858	recovery	acute	0.125398		76.6133		65.4183	48.0669	285.689	272.057	167.808	206.156	265.846	374.24	394.584	384.412
25	1228	458.23	1371.67	3	59.02	-0.0439959	sp|P08603|CFAH_HUMAN	CFH	Complement factor H	HFGLSPDLPICK	[11] Methylthio (C)	1.03492	acute	recovery	0.877713		33.1722		1169.44	2174.08	2156.78	1235.81	1684.03	1944.21	912.172	1523.66	2128.81	1826.24			x
25	4191	498.539	1492.59	3	59.06	0.640374	sp|P23142|FBLN1_HUMAN	FBLN1	Fibulin-1	DVLLEACCADGHR	[7] Methylthio (C)|[8] Methylthio (C)	1.95903	acute	recovery	0.232245		85.7036		229.632	188.421	129.551	49.7642	149.342	144.669	5.38381	38.071	116.807	77.4389
25	6739	792.397	3956.95	5	59.06	1.32981	sp|P06396|GELS_HUMAN	GSN	Gelsolin	VHVSEEGTEPEAMLQVLGPKPALPAGTEDTAKEDAANR		1.70996	recovery	acute	0.733733		196.706		0	0	4.96793	395.482	100.113	0	0	578.305	106.446	342.376
25	12	649.789	1297.56	2	59.09	1.48533	sp|P08603|CFAH_HUMAN	CFH	Complement factor H	SCDIPVFMNAR	[2] Methylthio (C)	1.72894	recovery	acute	0.131735		65.9092		45963.5	41396.8	144643	168854	100214	115619	145341	240021	192079	216050				x
25	2012	646.313	1290.61	2	59.11	1.48867	sp|P08603|CFAH_HUMAN	CFH	Complement factor H	WQSIPLCVEK	[N-term] Carbamyl (N-term)|[7] Methylthio (C)	1.18454	recovery	acute	0.296174		22.3973		856.5	1166.03	1153.04	1224.3	1099.97	1060.44	1041.07	1534.29	1576.03	1555.16				x
25	3129	593.26	1184.5	2	59.12	-7.11186	sp|P19823|ITIH2_HUMAN	ITIH2	Inter-alpha-trypsin inhibitor heavy chain H2	SSALDMENFR	[6] Oxidation (M)	4.27021	acute	recovery	0.511934		105.945		1702.46	1676.67	67.1242	78.3748	881.157	256.157	58.3082	244.506	266.428	255.467		x	x
25	2777	1016.95	2031.89	2	59.15	5.19308	sp|P02748|CO9_HUMAN	C9	Complement component C9	PLSTPFDNEFYNGLCNR	[15] Methylthio (C)	3.31659	acute	recovery	5.48602e-05		16.777		958.03	1314.51	915.717	1103.21	1072.87	253.013	313.558	374.666	352.702	363.684	x	x	x
25	9383	704.85	1407.68	2	59.15	2.13454	sp|P08603|CFAH_HUMAN	CFH	Complement factor H	EIMENYNIALR	[N-term] Carbamyl (N-term)	1.81347	recovery	acute	0.319535		70.9698		41.2362	88.4456	21.6962	118.097	67.3688	48.3475	151.743	231.618	56.9777	144.298
25	3116	696.327	2085.96	3	59.21	5.18454	sp|P06396|GELS_HUMAN	GSN	Gelsolin	ILDLGNNIHQWCGSNSNR	[12] Methylthio (C)	2.32465	acute	recovery	0.0531517		52.4846		530.393	794.818	282.824	602.377	552.603	310.67	94.7844	368.873	176.53	272.702		x	x
25	6953	616.299	1230.58	2	59.21	0.290413	sp|P02671|FIBA_HUMAN	FGA	Fibrinogen alpha chain	EEVSGNVSPGTR		2.99823	acute	recovery	0.425996		108.099		90.2702	50.0458	242.043	2.168	96.1317	54.7013	68.6331	3.2096	1.7072	2.4584		x
25	809	470.537	1408.59	3	59.22	0.0464875	sp|P00450|CERU_HUMAN	CP	Ceruloplasmin	TTWDYASDHGEK		9.87186	acute	recovery	0.206784		171.768		231.401	514.592	9209.53	347.017	2575.64	490.908	75.6593	288.034	189.026	238.53		x	x
25	2497	777.834	1553.65	2	59.25	2.23916	sp|P08603|CFAH_HUMAN	CFH	Complement factor H	DTSCVNPPTVQNAY	[4] Methylthio (C)	1.29206	recovery	acute	0.269325		26.7889		1435.81	1866.72	1787.09	975.566	1516.3	2073.79	2354.47	1220.58	2187.76	1704.17				x
25	5477	593.765	1185.51	2	59.25	-1.1129	sp|P04004|VTNC_HUMAN	VTN	Vitronectin	CTEGFNVDKK	[1] Methylthio (C)	3.92536	acute	recovery	0.758836		184.861		46.078	42.422	1523.65	3.59787	403.936	53.0913	218.881	72.3929	67.2511	69.822		x
25	332	470.537	1408.59	3	59.27	-0.676941	sp|P00450|CERU_HUMAN	CP	Ceruloplasmin	TTWDYASDHGEK		1.05789	recovery	acute	0.490496		70.0095		5568.4	4069.49	114.826	6736.13	4122.21	5982.21	3619.47	2908.45	4933.22	3920.83				x
25	11999	617.823	1233.63	2	59.31	-3.05292	sp|P13591|NCAM1_HUMAN	NCAM1	Neural cell adhesion molecule 1	VYVVAENQQGK		3.33952	recovery	acute	0.420676		117.215		7.75016	0	2.11899	18.708	7.14429	30.3939	22.9222	0	42.118	21.059		x
25	552	683.984	2048.93	3	59.31	2.88238	sp|Q96PD5|PGRP2_HUMAN	PGLYRP2	N-acetylmuramoyl-L-alanine amidase	YVHHTYVPAPPCTDFTR	[12] Methylthio (C)	1.00382	acute	recovery	0.672522		66.1713		5389.83	6111.57	8496.68	9366.42	7341.12	3029.79	3226.46	11201.4	11795.1	11498.2			x
25	8826	600.282	2397.1	4	59.32	2.84592	sp|P00450|CERU_HUMAN	CP	Ceruloplasmin	HYYIGIIETTWDYASDHGEK		2.62229	acute	recovery	0.00286422		28.619		12.0782	14.3485	7.95743	11.1441	11.382	2.6335	4.45289	5.60222	4.67338	5.1378		x
25	4811	632.778	1263.54	2	59.32	2.29127	sp|P0C0L4|CO4A_HUMAN	C4A	Complement C4-A	VQQPDCREPF	[6] Methylthio (C)	3.83412	acute	recovery	0.697103		102.676		651.986	784.954	84.6884	8.76307	382.598	181.082	54.3573	72.3011	91.41	81.8555		x
25	6515	534.254	1066.49	2	59.33	3.09909	sp|P01042|KNG1_HUMAN	KNG1	Kininogen-1	GECTATVGKR	[3] Methylthio (C)	1.3276	recovery	acute	0.322559		113.103		92.1872	66.7887	0.300359	302.435	115.428	185.408	146.992	79.9583	200.608	140.283
25	2449	704.823	1407.63	2	59.33	2.66875	sp|P06681|CO2_HUMAN	C2	Complement C2	SCPQGLYPSPASR	[2] Methylthio (C)	1.40792	acute	recovery	0.3988		49.2353		955.51	994.691	420.756	366.213	684.292	416.577	517.906	413.706	595.939	504.822			x
25	10029	892.468	2674.38	3	59.35	6.88692	sp|P01011|AACT_HUMAN	SERPINA3	Alpha-1-antichymotrypsin	FNRPFLMIIVPTDTQNIFFMSK	[7] Oxidation (M)	46.9355	recovery	acute	0.0458099		146.758		5.11335	3.91737	1.36744	0.0502345	2.6121	91.6875	385.683	6.47928	6.55138	6.51533		x
25	438	621.877	1241.74	2	59.39	1.71371	sp|P02748|CO9_HUMAN	C9	Complement component C9	LSPIYNLVPVK		1.74384	acute	recovery	0.00959088		22.8434		5963.3	5836.01	3535.06	4638.83	4993.3	2435.13	3319.12	3178.43	2520.88	2849.65			x
25	2051	429.463	1713.82	4	59.4	0.679034	sp|Q96PD5|PGRP2_HUMAN	PGLYRP2	N-acetylmuramoyl-L-alanine amidase	GWHWVGAHTLGHNSR		1.24136	acute	recovery	0.42806		97.9706		368.823	431.222	1314.71	1372.34	871.773	70.9921	143.016	1306.03	1289.06	1297.54			x
25	480	896.913	1791.81	2	59.4	4.82665	sp|P00450|CERU_HUMAN	CP	Ceruloplasmin	ADDKVYPGEQYTYML		1.24978	acute	recovery	0.956496		70.6769		4596.68	4862.52	15635.1	20994.2	11522.1	6722.8	8868.36	11715.4	9570.57	10643			x
25	2519	484.243	1449.71	3	59.41	-1.65128	sp|P10643|CO7_HUMAN	C7	Complement component C7	LKQNDFNSVEEK		1.09398	acute	recovery	0.791312		68.3829		808.177	658.733	116.196	1324.38	726.872	725.538	481.733	429.249	1021.18	725.216			x
25	6890	641.297	1920.87	3	59.49	12.86	sp|Q13586|STIM1_HUMAN	STIM1	Stromal interaction molecule 1	SHSPSSPDPDTPSPVGDSR		2.48196	acute	recovery	0.933593		148.196		53.2843	40.797	397.511	3.98639	123.895	68.2132	64.5062	30.1643	36.7886	33.4764		x
25	5745	707.856	1413.7	2	59.5	-8.93532	sp|P04040|CATA_HUMAN	CAT	Catalase	ADVLTTGAGNPVGDK		11.6793	acute	recovery	0.0656518		104.92		297.359	238.726	9.40201	39.4176	146.226	5.39861	5.08656	32.1623	7.43298	19.7976		x
25	8779	586.336	1170.66	2	59.54	-2.79876	sp|P69905|HBA_HUMAN	HBA1	Hemoglobin subunit alpha	VLSPADKTNVK		6.52424	acute	recovery	0.948161		200		139.268	0	0	0	34.8169	12.9571	8.38905	0	0	0		x
25	3916	462.232	1383.68	3	59.55	9.1407	sp|P05156|CFAI_HUMAN	CFI	Complement factor I	HGNTDSEGIVEVK		1.72631	acute	recovery	0.773687		143.078		135.892	20.7731	725.903	47.3203	232.472	37.1742	37.1866	410.365	53.9315	232.148
25	10763	601.824	1201.63	2	59.62	1.50256	sp|P02760|AMBP_HUMAN	AMBP	Protein AMBP	TVAACNLPIVR	[5] Methylthio (C)	1.46664	acute	recovery	0.155992		37.0721		856.953	506.141	522.793	512.338	599.556	401.842	197.298	529.432	506.616	518.024			x
25	3267	532.788	1063.56	2	59.62	-5.00402	sp|P08603|CFAH_HUMAN	CFH	Complement factor H	IIYKENER		1.47774	recovery	acute	0.254156		59.0229		167.045	516.145	719.903	275.505	419.649	417.069	723.778	918.251	421.439	669.845				x
25	11644	599.247	1794.72	3	59.62	3.11114	sp|P00450|CERU_HUMAN	CP	Ceruloplasmin	ATEEQSPGEGDGNCVTR	[14] Methylthio (C)	10.592	acute	recovery	0.559327		176.556		0	0	160.554	16.0837	44.1593	13.2435	3.43297	0	0	0		x
25	7194	569.282	1136.55	2	59.64	-1.39701	sp|P08603|CFAH_HUMAN	CFH	Complement factor H	SLGNVIMVCR	[9] Methylthio (C)	1.39342	recovery	acute	0.411246		55.6339		95.6483	62.439	206.42	233.277	149.446	97.271	157.401	239.306	338.989	289.148
25	10182	600.282	2397.1	4	59.66	2.56083	sp|P00450|CERU_HUMAN	CP	Ceruloplasmin	HYYIGIIETTWDYASDHGEK		4.7773	acute	recovery	0.0136932		76.4513		107.113	165.314	104.821	151.903	132.288	4.87259	14.601	43.6708	47.6192	45.645		x
25	3468	693.308	1384.6	2	59.66	-9.63037	sp|P00450|CERU_HUMAN	CP	Ceruloplasmin	ADDKVYPGEQYT		2.86436	acute	recovery	0.045858		61.2558		587.178	662.479	169.453	220.129	409.81	114.727	181.351	155.33	120.879	138.105		x
25	7672	669.017	2004.03	3	59.67	0.7916	sp|P02765|FETUA_HUMAN	AHSG	Alpha-2-HS-glycoprotein	TVVQPSVGAAAGPVVPPCPGR	[18] Methylthio (C)	1.6231	recovery	acute	0.25875		50.4661		96.6702	71.4727	192.977	224.706	146.456	118.753	150.386	339.862	341.851	340.857
25	3982	514.924	1541.75	3	59.68	-3.96605	sp|Q562R1|ACTBL_HUMAN	ACTBL2	Beta-actin-like protein 2	ASLSTFQQMWISK	[9] Oxidation (M)	1.60366	acute	recovery	0.596136		73.6682		615.098	532.732	206.429	65.5133	354.943	383.926	283.05	56.8656	161.493	109.179
25	294	781.362	2341.06	3	59.7	5.55923	sp|P02790|HEMO_HUMAN	HPX	Hemopexin	SALTSDNHGATYAFSGTHYWR		1.61399	acute	recovery	0.0601864		39.3468		15177.3	15287.6	16014.1	21232.7	16927.9	5632.27	8632.18	14721.7	12966.8	13844.3			x
25	2967	671.292	1340.57	2	59.74	1.76141	sp|P08603|CFAH_HUMAN	CFH	Complement factor H	SCDIPVFMNAR	[N-term] Carbamyl (N-term)|[2] Methylthio (C)	1.75543	recovery	acute	0.146243		76.3427		117.225	159.418	667.294	683.296	406.808	586.144	480.814	880.889	908.652	894.77				x
25	9398	819.636	2455.89	3	59.74	2.35491	sp|P07998|RNAS1_HUMAN	RNASE1	Ribonuclease pancreatic	QHMDSDSSPSSSSTYCNQMMR	[16] Methylthio (C)|[19] Oxidation (M)|[20] Oxidation (M)	1.70497	acute	recovery	0.774232		144.861		149.814	45.2999	0	0	48.7785	68.2024	32.0188	14.217	0	7.10851
25	795	647.564	2586.23	4	59.75	1.43636	sp|Q14624|ITIH4_HUMAN	ITIH4	Inter-alpha-trypsin inhibitor heavy chain H4	VVTKPDDQEQSQVAEKPMEGESR		15.5624	acute	recovery	0.421588		184.546		98.086	153.083	13013.5	554.581	3454.81	202.303	247.114	225.919	212.653	219.286		x	x
25	5545	684.846	1367.68	2	59.75	4.19783	sp|Q96IY4|CBPB2_HUMAN	CPB2	Carboxypeptidase B2	DTGTYGFLLPER		1.10521	acute	recovery	0.610152		56.7073		84.128	88.6805	66.5322	175.144	103.621	15.688	123.74	130.652	104.949	117.801
25	5823	770.901	3079.57	4	59.77	6.27307	sp|P15169|CBPN_HUMAN	CPN1	Carboxypeptidase N catalytic chain	IHILPSMNPDGYEVAAAQGPNKPGYLVGR	[7] Oxidation (M)	59.9822	acute	recovery	0.279131		200		423.473	495.86	0	0	229.833	0	0	15.3268	0	7.66338		x
25	5759	865.455	2593.34	3	59.78	5.65105	sp|Q8NBP7|PCSK9_HUMAN	PCSK9	Proprotein convertase subtilisin/kexin type 9	VLTPNLVAALPPSTHGAGWQLFCR	[23] Methylthio (C)	1.30638	acute	recovery	0.271851		100.851		665.942	575.142	845.335	694.891	695.328	34.8214	125.769	837.225	1131.2	984.212			x
25	233	496.552	1486.63	3	59.81	0.204906	sp|P08603|CFAH_HUMAN	CFH	Complement factor H	CTLKPCDYPDIK	[1] Methylthio (C)|[6] Methylthio (C)	1.10473	recovery	acute	0.921625		43.6861		8244.14	10243.5	16495.8	12903.1	11971.6	15620.4	5294.91	13147.4	18838.6	15993				x
25	6606	760.37	1518.73	2	59.85	3.32422	sp|P08603|CFAH_HUMAN	CFH	Complement factor H	GWTNDIPICEVVK	[9] Methylthio (C)	1.64766	acute	recovery	0.192504		89.3048		66.0178	128.684	133.783	173.135	125.405	25.0512	20.8339	93.6163	164.942	129.279
25	701	628.294	1254.57	2	59.87	9.75365	sp|P02775|CXCL7_HUMAN	PPBP	Platelet basic protein	GKEESLDSDLY		1.16541	recovery	acute	0.509064		31.6447		2193.35	2220.99	2989.01	2811.08	2553.61	4092.58	3409.34	2089.03	2313.1	2201.06				x
25	4151	621.589	2482.33	4	59.88	3.9038	sp|P00450|CERU_HUMAN	CP	Ceruloplasmin	KAEEEHLGILGPQLHADVGDKVK		4.3358	acute	recovery	0.690345		107.843		466.869	534.467	37.3914	0	259.682	26.0238	114.886	0	98.6599	49.33		x
25	998	563.811	1125.61	2	59.88	-1.43257	sp|P02751|FINC_HUMAN	FN1	Fibronectin	FTVHWIAPR		1.07737	acute	recovery	0.79198		36.0828		1165.26	1618.33	1857.22	2750.64	1847.86	1403.52	2555.04	1636.36	1265.73	1451.05			x
25	1194	780.38	1558.75	2	59.9	11.7305	sp|P08603|CFAH_HUMAN	CFH	Complement factor H	SIDVACHPGYALPK	[N-term] Carbamyl (N-term)|[6] Methylthio (C)	1.51361	recovery	acute	0.116301		34.8109		3422.84	4058.16	5391.64	7418.28	5072.73	4932.74	10004.5	8887.89	6887.36	7887.63				x
25	6582	584.282	1749.83	3	59.94	-0.889348	sp|P13671|CO6_HUMAN	C6	Complement component C6	SSEELKNSGLTEEEAK		8.60255	acute	recovery	0.661049		187.937		4.37088	15.5552	828.143	19.389	216.865	5.60716	20.9643	57.1586	17.1072	37.1329		x
25	4666	729.3	1456.59	2	59.95	7.44645	sp|Q9UK55|ZPI_HUMAN	SERPINA10	Protein Z-dependent protease inhibitor	HDGNMVFSPFGMS	[5] Oxidation (M)|[12] Oxidation (M)	25.4969	acute	recovery	0.198234		111.385		1079.69	981.065	3.88695	35.9234	525.142	18.6021	48.863	1.57758	13.3425	7.46003		x	x
25	6416	472.476	1885.87	4	59.95	1.97279	sp|P02671|FIBA_HUMAN	FGA	Fibrinogen alpha chain	HRHPDEAAFFDTASTGK		2.49835	recovery	acute	0.306806		118.511		28.187	75.2347	149.303	167.618	105.086	103.332	729.2	104.049	113.584	108.816		x
25	111	610.807	1219.6	2	59.95	0.833706	sp|P02790|HEMO_HUMAN	HPX	Hemopexin	NFPSPVDAAFR		1.10895	acute	recovery	0.379315		20.8162		24746.2	29607.5	24867.8	30975.4	27549.2	19021.1	30510.4	27584.2	22254.8	24919.5			x
25	6775	476.258	950.502	2	60	-5.96507	sp|P00738|HPT_HUMAN	HP	Haptoglobin	ATGILSFDK		Infinity	acute	recovery	0.134034		115.986		65.6022	75.0137	0	0	35.154	0	0	0	0	0		x
25	7509	686.385	1370.76	2	60.02	0.151312	sp|P00450|CERU_HUMAN	CP	Ceruloplasmin	GAYPLSIEPIGVR		2.92633	acute	recovery	0.027897		69.7707		166.761	284.163	269.282	214.669	233.719	20.727	50.048	146.391	102.305	124.348		x
25	63	428.247	1281.72	3	60.04	-0.777209	sp|P08603|CFAH_HUMAN	CFH	Complement factor H	KGEWVALNPLR		1.45224	recovery	acute	0.00886512		19.4008		18021.1	17063.9	25890.4	21583.2	20639.7	27240.2	32351.6	29850.6	30452.9	30151.7				x
25	11567	659.413	1316.81	2	60.05	3.81198	sp|P05155|IC1_HUMAN	SERPING1	Plasma protease C1 inhibitor	LVLLNAIYLSAK		Infinity	recovery	acute	0.146072		163.234		0	0	0	0	0	18.6795	108.626	0	0	0		x
25	475	1076.5	2150.99	2	60.13	6.87201	sp|P08603|CFAH_HUMAN	CFH	Complement factor H	AVYTCNEGYQLLGEINYR	[5] Methylthio (C)	1.24396	recovery	acute	0.331913		31.7993		21086.6	24833	22003.3	28244.7	24041.9	20157.1	23812.5	40436.9	35222.4	37829.6				x
25	5079	575.886	1724.64	3	60.18	-0.462354	sp|O43866|CD5L_HUMAN	CD5L	CD5 antigen-like	CSGEEQSLEQCQHR	[1] Methylthio (C)|[11] Methylthio (C)	2.89276	recovery	acute	0.806828		137.495		88.5537	63.088	62.5543	52.944	66.785	581.811	146.58	22.245	22.1359	22.1905		x
25	2262	701.559	2802.21	4	60.2	3.56879	sp|P02748|CO9_HUMAN	C9	Complement component C9	FTPTETNKAEQCCEETASSISLHGK	[12] Methylthio (C)|[13] Methylthio (C)	3.04879	acute	recovery	0.00564508		45.8667		1791	2142.76	1409.96	1419.11	1690.71	706.047	250.423	447.843	813.891	630.867		x	x
25	3914	578.965	1733.87	3	60.22	0.947949	sp|P09871|C1S_HUMAN	C1S	Complement C1s subcomponent	MLTPEHVFIHPGWK	[N-term] Carbamyl (N-term)	1.30059	acute	recovery	0.884381		97.2295		52.8072	43.2894	550.951	567.381	303.607	50.8751	337.448	343.605	201.823	272.714
25	245	564.63	1690.87	3	60.23	1.85802	sp|P09871|C1S_HUMAN	C1S	Complement C1s subcomponent	MLTPEHVFIHPGWK		1.33815	acute	recovery	0.84175		78.2518		2823.92	3092.57	13745.2	16241.9	8975.9	6659.79	8943.22	2268.47	8959.24	5613.86			x
25	5363	824.968	2471.88	3	60.25	2.88232	sp|P07998|RNAS1_HUMAN	RNASE1	Ribonuclease pancreatic	QHMDSDSSPSSSSTYCNQMMR	[3] Oxidation (M)|[16] Methylthio (C)|[19] Oxidation (M)|[20] Oxidation (M)	29.4606	acute	recovery	0.596627		120.193		948.805	618.032	0	2.12922	392.242	30.2717	14.6654	4.8744	3.44492	4.15966		x
25	2553	654.813	1307.61	2	60.31	1.09712	sp|P08603|CFAH_HUMAN	CFH	Complement factor H	LIQEGEEITCK	[10] Methylthio (C)	1.18238	acute	recovery	0.469801		40.9215		460.332	411.46	590.287	291.228	438.326	480.885	293.841	195.262	512.878	354.07
25	1365	547.265	2185.03	4	60.34	1.96923	sp|Q03591|FHR1_HUMAN	CFHR1	Complement factor H-related protein 1	STDTSCVNPPTVQNAHILSR	[6] Methylthio (C)	1.27875	acute	recovery	0.114938		26.9078		1955.3	1812.5	1982.28	2424.76	2043.71	1356.5	2174.76	1663.09	1198.49	1430.79			x
25	8651	686.385	1370.76	2	60.36	0.398581	sp|P00450|CERU_HUMAN	CP	Ceruloplasmin	GAYPLSIEPIGVR		5.37784	acute	recovery	0.0429397		108.939		136.428	204.528	110.559	156.448	151.991	0.384585	7.29295	37.9561	67.416	52.686		x
25	1494	636.029	1905.07	3	60.37	4.24941	sp|P06396|GELS_HUMAN	GSN	Gelsolin	LQVLGPKPALPAGTEDTAK		1.71515	acute	recovery	0.12841		47.2359		1060.72	972.808	799.687	2085.74	1229.74	385.389	557.309	945.93	979.32	962.625			x
25	3458	749.828	1497.64	2	60.37	2.84546	sp|P08603|CFAH_HUMAN	CFH	Complement factor H	NGWSDLPICYER	[9] Methylthio (C)	1.02399	acute	recovery	0.695334		43.3537		605.988	728.876	713.684	738.815	696.841	749.495	460.516	442.52	1069.52	756.019			x
25	8609	742.354	1482.69	2	60.38	-0.681032	sp|P04040|CATA_HUMAN	CAT	Catalase	FSTVAGESGSADTVR		17.4418	acute	recovery	0.148618		177.261		112.937	115.754	13.406	0	60.5242	1.2243	0	12.6559	0	6.32797		x
25	7439	834.447	1666.88	2	60.46	1.07523	sp|P05156|CFAI_HUMAN	CFI	Complement factor I	KVTYTSQEDLVEKK		1.56595	acute	recovery	0.708281		69.0044		130.744	99.3547	0	99.8192	82.4795	37.099	63.6198	80.8826	29.0811	54.9818
25	6260	694.693	2081.06	3	60.47	1.42695	sp|P01042|KNG1_HUMAN	KNG1	Kininogen-1	KIYPTVNCQPLGMISLMK	[8] Methylthio (C)	1.00726	recovery	acute	0.822254		96.7685		27.9673	38.3491	386.038	358.888	202.811	276.701	396.748	2.6114	141.073	71.8423
25	10279	745.854	1489.69	2	60.54	6.54695	sp|P04196|HRG_HUMAN	HRG	Histidine-rich glycoprotein	GGEGTGYFVDFSVR		2.94291	recovery	acute	0.491924		136.285		4.07403	17.9354	104.495	42.5492	42.2633	8.42229	26.3905	373.238	89.458	231.348		x
25	5179	601.308	1800.9	3	60.55	-1.02239	sp|P22392|NDKB_HUMAN	NME2	Nucleoside diphosphate kinase B	VMLGETNPADSKPGTIR	[2] Oxidation (M)	19.5548	acute	recovery	0.0439437		99.2845		644.371	565.088	49.7703	44.4204	325.912	8.97944	0	26.3036	31.3834	28.8435		x
25	2411	626.341	1250.67	2	60.57	-1.1393	sp|P19827|ITIH1_HUMAN	ITIH1	Inter-alpha-trypsin inhibitor heavy chain H1	FVTPLTSMSIR		1.61776	recovery	acute	0.404809		100.999		80.0723	142.794	1163.52	1590.79	744.294	283.782	459.773	2161.39	1911.4	2036.39				x
25	2539	554.245	1659.71	3	60.59	3.76075	sp|O00151|PDLI1_HUMAN	PDLIM1	PDZ and LIM domain protein 1	GHFFVEDQIYCEK	[11] Methylthio (C)	2.3243	recovery	acute	0.0714734		85.8493		541.654	523.694	84.7304	72.3187	305.599	905.534	699.458	557.158	679.064	618.111		x		x
25	6777	599.248	1794.72	3	60.61	4.81806	sp|P00450|CERU_HUMAN	CP	Ceruloplasmin	ATEEQSPGEGDGNCVTR	[14] Methylthio (C)	1.3812	acute	recovery	0.346916		47.3627		116.9	67.5569	56.5406	141.574	95.6428	56.6891	31.6589	80.1901	108.446	94.3181
25	10150	496.574	1486.7	3	60.63	-0.694648	sp|P17936|IBP3_HUMAN	IGFBP3	Insulin-like growth factor-binding protein 3	SAGSVESPSVSSTHR		9.24088	recovery	acute	0.0150407		137.666		12.9323	4.79508	0	0	4.43184	37.2261	18.1782	39.886	68.5261	54.2061		x
25	6231	758.362	1514.71	2	60.67	-0.659727	sp|Q15942|ZYX_HUMAN	ZYX	Zyxin	FSPGAPGGSGSQPNQK		3.03267	recovery	acute	0.154041		98.5247		102.302	89.31	0	16.5251	52.0342	301.114	164.535	64.7029	100.859	82.7808		x
25	1234	418.454	1669.79	4	60.71	0.576323	sp|P0DJI8|SAA1_HUMAN	SAA1	Serum amyloid A-1 protein	EANYIGSDKYFHAR		24.155	acute	recovery	0.0105592		97.9973		982.997	903.653	748.084	922.64	889.344	57.0946	76.7327	0.024659	13.421	6.72285		x	x
25	8000	911.53	1821.05	2	60.71	5.04469	sp|Q9ULI3|HEG1_HUMAN	HEG1	Protein HEG homolog 1	ALSLAPLAGAGLELQLER		1.14395	acute	recovery	0.455873		38.1198		118.465	138.652	117.113	84.8883	114.78	63.4158	74.0977	145.004	118.827	131.916
25	2285	773.841	1545.67	2	60.73	2.95667	sp|P00751|CFAB_HUMAN	CFB	Complement factor B	PHDFENGEYWPR		1.7923	acute	recovery	0.00418324		20.1847		1139.97	1233.01	789.897	903.228	1016.53	449.127	602.617	635.571	581.339	608.455			x
25	7175	539.254	1076.49	2	60.73	-5.15024	sp|P13671|CO6_HUMAN	C6	Complement component C6	NSGLTEEEAK		1.38103	recovery	acute	0.33089		77.1029		164.607	117.431	5.35731	258.344	136.435	251.199	173.544	138.929	190.012	164.47
25	1215	470.271	1877.05	4	60.76	0.598114	sp|P15169|CBPN_HUMAN	CPN1	Carboxypeptidase N catalytic chain	VTVGPAEPTLVNFHLKR		1.05094	recovery	acute	0.64058		15.4201		971.06	910.527	830.806	1034.17	936.64	849.432	1058.26	1162.49	867.215	1014.85				x
25	3157	1042.89	2083.77	2	60.79	5.15192	sp|P02760|AMBP_HUMAN	AMBP	Protein AMBP	EDSCQLGYSAGPCMGMTSR	[4] Methylthio (C)|[13] Methylthio (C)	1.07924	recovery	acute	0.326118		115.611		0	0	2095.86	1954.42	1012.57	556	32.9686	1560.82	2221.46	1891.14				x
25	3452	517.799	1033.58	2	60.85	1.63802	sp|P12259|FA5_HUMAN	F5	Coagulation factor V	LLSLGAGEFK		1.38559	recovery	acute	0.981344		93.0807		124.362	159.283	53.3278	172.65	127.406	28.2562	72.7851	393.355	211.732	302.544
25	318	774.847	1547.68	2	60.94	1.47958	sp|P00450|CERU_HUMAN	CP	Ceruloplasmin	ADDKVYPGEQYTY		2.54272	acute	recovery	0.000233595		21.939		9506.39	9399.88	8834.01	11041	9695.33	2861.34	3440.54	4773.71	4176.33	4475.02	x	x	x
25	2314	530.22	1058.42	2	60.96	5.30526	sp|P04196|HRG_HUMAN	HRG	Histidine-rich glycoprotein	YKEENDDF		1.04431	acute	recovery	0.664509		135.374		195.304	206.748	260.999	2070.17	683.305	294.222	246.343	887.581	1189.12	1038.35			x
25	3283	586.764	2343.03	4	60.98	2.27911	sp|P06396|GELS_HUMAN	GSN	Gelsolin	ATLHTSTAMAAQHGMDDDGTGQK		3.34877	acute	recovery	0.828952		151.171		100.096	5.23042	3422.69	719.876	1061.97	210.677	103.005	394.306	560.504	477.405		x	x
25	2100	562.767	1123.52	2	61	-0.851067	sp|P02790|HEMO_HUMAN	HPX	Hemopexin	AFSGTHYWR		2.54614	acute	recovery	0.00560932		31.9057		450.481	412.141	807.251	582.069	562.985	147.869	176.856	261.1	298.629	279.864		x	x
25	1814	590.314	1178.61	2	61	-4.24687	sp|P00751|CFAB_HUMAN	CFB	Complement factor B	ALFVSEEEKK		1.93015	acute	recovery	0.218329		88.781		328.095	780.294	533.31	1401	760.674	215.259	40.8555	845.8	474.487	660.144			x
25	9834	698.395	1394.77	2	61.01	-1.42603	sp|P08603|CFAH_HUMAN	CFH	Complement factor H	SSNLIILEEHLK		2.42056	recovery	acute	0.471077		116.824		0	0	32.7401	40.7186	18.3647	0	22.0851	85.0651	70.6606	77.8628		x
25	6528	714.309	1426.6	2	61.02	0.717033	sp|P31946|1433B_HUMAN	YWHAB	14-3-3 protein beta/alpha	LAEQAERYDDMA	[11] Oxidation (M)	53.5526	acute	recovery	0.117071		126.487		234.834	153.103	13.4047	0	100.335	0	1.89655	5.20983	0.387952	2.79889		x
25	2769	687.318	1372.62	2	61.03	7.23237	sp|P03973|SLPI_HUMAN	SLPI	Antileukoproteinase	CLDPVDTPNPTR	[1] Methylthio (C)	1.4569	acute	recovery	0.284963		53.5493		638.664	562.74	242.815	326.741	442.74	532.454	295.644	155.87	231.601	193.735
25	5397	657.776	1313.54	2	61.05	-0.969443	sp|P10643|CO7_HUMAN	C7	Complement component C7	AFETQSCEPTR	[7] Methylthio (C)	1.50012	acute	recovery	0.147014		39.6496		97.2537	99.5133	82.8044	62.3814	85.4882	63.588	66.9051	23.6957	73.7622	48.729
25	6456	561.26	1120.51	2	61.09	1.63082	sp|P00450|CERU_HUMAN	CP	Ceruloplasmin	ADDKVYPGEQ		1.25052	acute	recovery	0.180293		25.3839		355.94	408.037	403.122	272.87	359.992	383.626	306.236	232.013	229.623	230.818
25	3331	1058.89	2115.77	2	61.1	7.67554	sp|P02760|AMBP_HUMAN	AMBP	Protein AMBP	EDSCQLGYSAGPCMGMTSR	[4] Methylthio (C)|[13] Methylthio (C)|[14] Oxidation (M)|[16] Oxidation (M)	21.7905	acute	recovery	0.382382		200		2037.17	2660.06	0	0	1174.31	215.564	0	0	0	0		x	x
25	4459	544.973	1631.9	3	61.1	-1.3882	sp|P02765|FETUA_HUMAN	AHSG	Alpha-2-HS-glycoprotein	SHVLLAAPPGHQLHR		1.26518	acute	recovery	0.562069		76.1867		412.569	311.38	2.54346	616.32	335.703	223.146	265.851	280.245	292.122	286.184
25	4456	602.308	1803.9	3	61.12	-5.4306	sp|P02765|FETUA_HUMAN	AHSG	Alpha-2-HS-glycoprotein	VQPSVGAAAGPVVPPCPGR	[16] Methylthio (C)	1.06064	acute	recovery	0.779997		83.4851		127.813	50.6494	213.506	21.0165	103.246	172.092	51.4389	62.5594	103.282	82.9207
25	2014	521.759	1041.5	2	61.18	0.805585	sp|P0C0L4|CO4A_HUMAN	C4A	Complement C4-A	MVENSHGLR		1.25234	recovery	acute	0.263441		106.63		44.4336	17.2872	776.024	767.505	401.313	446.925	680.33	426.805	456.256	441.53				x
25	1631	533.579	1597.71	3	61.19	1.44775	sp|P01042|KNG1_HUMAN	KNG1	Kininogen-1	YEIKEGDCPVQSGK	[8] Methylthio (C)	1.18134	recovery	acute	0.742506		52.9487		579.566	690.567	992.469	1423.82	921.605	489.065	1096.89	1865.28	903.669	1384.47				x
25	6902	848.367	1694.72	2	61.25	3.91747	sp|P00450|CERU_HUMAN	CP	Ceruloplasmin	ADDKVYPGEQYTYM	[14] Oxidation (M)	17.6867	acute	recovery	0.358492		200		395.482	368.813	0	0	191.074	0	43.2129	0	0	0		x
25	1324	513.935	1538.78	3	61.3	-0.221269	sp|P05156|CFAI_HUMAN	CFI	Complement factor I	KVTYTSQEDLVEK		1.35403	acute	recovery	0.667637		48.2104		1446.32	1218.69	307.991	1279.45	1063.11	1015.73	553.163	762.305	809.395	785.85			x
25	3777	551.761	1101.51	2	61.33	-1.38332	sp|P02748|CO9_HUMAN	C9	Complement component C9	DGNTLTYYR		3.5205	acute	recovery	0.00303065		41.109		166.253	172.141	223.503	120.207	170.526	60.7741	67.2616	22.9201	42.796	32.858		x
25	7418	747.834	1493.65	2	61.33	0.870045	sp|Q03591|FHR1_HUMAN	CFHR1	Complement factor H-related protein 1	ITCTEEGWSPTPK	[3] Methylthio (C)	1.18112	acute	recovery	0.628263		83.17		69.1417	0.140903	35.466	31.0602	33.9522	17.9859	41.0455	41.9284	14.0232	27.9758
25	4744	530.218	1058.42	2	61.34	2.50308	sp|P04196|HRG_HUMAN	HRG	Histidine-rich glycoprotein	YKEENDDF		3.61659	acute	recovery	0.88867		179.908		15.1273	55.7756	1808.22	77.0507	489.042	116.222	105.678	247.662	71.3261	159.494		x
25	2395	659.788	1317.56	2	61.35	30.1281	sp|P02760|AMBP_HUMAN	AMBP	Protein AMBP	GVCEETSGAYEK	[3] Methylthio (C)	1.99904	recovery	acute	0.0494487		48.3716		454.801	442.843	591.397	633.868	530.727	683.826	645.665	1741.3	1172.98	1457.14				x
25	2573	565.802	1129.59	2	61.36	0.75557	sp|P09871|C1S_HUMAN	C1S	Complement C1s subcomponent	GDLGLISGWGR		7.43921	acute	recovery	0.000157956		42.5688		446.788	494.59	485.61	628.377	513.841	33.6545	69.2539	105.643	67.7371	86.6899	x	x	x
25	443	586.269	1170.52	2	61.38	3.22171	sp|P04196|HRG_HUMAN	HRG	Histidine-rich glycoprotein	IDFFEDTER		1.4972	acute	recovery	0.493212		85.0793		1762.13	1791.29	7655.28	9240.67	5112.34	703.265	1139.5	6331.75	5483.88	5907.81			x
25	5209	605.273	1208.53	2	61.42	-0.163225	sp|P10643|CO7_HUMAN	C7	Complement component C7	QNDFNSVEEK		1.43416	acute	recovery	0.0218888		20.3141		343.316	284.523	315.604	447.326	347.692	261.596	201.58	247.134	259.435	253.285
25	2998	513.935	1538.78	3	61.43	0.656983	sp|P05156|CFAI_HUMAN	CFI	Complement factor I	KVTYTSQEDLVEK		10.1696	acute	recovery	0.24968		164.491		21.315	83.0758	1734	165.655	501.012	71.5156	18.6257	41.863	65.0575	53.4602		x	x
25	2564	497.256	992.498	2	61.46	2.0593	sp|P07357|CO8A_HUMAN	C8A	Complement component C8 alpha chain	MESLGITSR		1.19137	acute	recovery	0.905723		68.0369		83.9725	280.854	693.572	591.003	412.35	214.494	461.259	349.663	359.047	354.355
25	683	511.6	1531.78	3	61.57	0.821486	sp|P25311|ZA2G_HUMAN	AZGP1	Zinc-alpha-2-glycoprotein	QKWEAEPVYVQR		2.06799	acute	recovery	0.0330667		50.6678		3044.43	3209.16	3841.29	3892.24	3496.78	683.502	1320.65	2604.58	2154.9	2379.74		x	x
25	10351	643.796	1285.58	2	61.57	-0.614962	sp|O60610|DIAP1_HUMAN	DIAPH1	Protein diaphanous homolog 1	SPDELPSAGGDGGK		2.36214	recovery	acute	0.570781		106.096		27.0799	28.5009	2.42912	0	14.5025	73.1322	39.6068	0	24.2889	12.1444		x
25	5280	663.807	1325.6	2	61.58	0.26824	sp|P02775|CXCL7_HUMAN	PPBP	Platelet basic protein	GKEESLDSDLYA		2.28406	recovery	acute	0.0218101		42.6104		54.3989	85.8549	157.754	113.402	102.852	366.166	184.698	195.187	193.633	194.41		x
25	4016	830.07	2487.19	3	61.59	3.07274	sp|P08603|CFAH_HUMAN	CFH	Complement factor H	TEILTGSWSDQTYPEGTQAIYK		1.1786	recovery	acute	0.162291		17.2089		140.941	140.853	156.698	165.601	151.023	199.622	141.198	164.632	206.534	185.583
25	7978	659.787	1317.56	2	61.61	29.0249	sp|P02760|AMBP_HUMAN	AMBP	Protein AMBP	GVCEETSGAYEK	[3] Methylthio (C)	17.0079	recovery	acute	0.410654		200		0	16.6936	0	0	4.17339	0	268.581	0	15.3407	7.67033		x
25	4996	738.371	1474.73	2	61.62	-1.38795	sp|O00151|PDLI1_HUMAN	PDLIM1	PDZ and LIM domain protein 1	ERVTPPEGYEVVT		4.56138	recovery	acute	0.082206		98.4489		98.8805	114.945	18.6795	0	58.1262	381.545	253.055	237.347	188.596	212.971		x
25	4049	558.954	1673.84	3	61.62	1.24412	sp|P01008|ANT3_HUMAN	SERPINC1	Antithrombin-III	LQPLDFKENAEQSR		3.03687	acute	recovery	0.46511		74.9193		488.379	371.879	288.39	11.559	290.052	63.9318	109.012	20.8294	188.267	104.548		x
25	2030	545.905	1634.69	3	61.66	1.76696	sp|P07357|CO8A_HUMAN	C8A	Complement component C8 alpha chain	ALDQYLMEFNACR	[7] Oxidation (M)|[12] Methylthio (C)	2.31171	acute	recovery	0.450354		86.0242		824.958	880.988	115.272	135.426	489.161	158.86	163.885	259.761	263.9	261.831		x
25	2034	500.804	999.594	2	61.67	-2.39179	sp|P02775|CXCL7_HUMAN	PPBP	Platelet basic protein	QVEVIATLK		3.67701	recovery	acute	0.0658842		92.2602		98.8427	176.479	529.408	92.5141	224.311	1839.3	771.567	263.102	425.206	344.154		x		x
25	2965	538.267	1074.52	2	61.7	-0.586703	sp|P02748|CO9_HUMAN	C9	Complement component C9	DRVVEESEL		2.44705	acute	recovery	0.00574354		48.6439		221.377	260.564	230.934	309.456	255.583	65.9908	78.6539	178.616	94.5194	136.568		x
25	8072	654.287	1306.56	2	61.73	10.5836	sp|P09871|C1S_HUMAN	C1S	Complement C1s subcomponent	TMQENSTPRED		1.08809	acute	recovery	0.845168		36.3464		135.675	133.3	89.0252	214.02	143.005	131.802	140.253	127.091	126.563	126.827
25	5682	510.583	1528.73	3	61.76	0.466582	sp|P69905|HBA_HUMAN	HBA1	Hemoglobin subunit alpha	VGAHAGEYGAEALER		24.1946	recovery	acute	0.0512975		162.08		0	11.0626	10.9806	1.37973	5.85571	9.6834	485.393	46.1101	25.52	35.8151		x
25	8520	895.88	1789.75	2	61.78	5.37808	sp|P14174|MIF_HUMAN	MIF	Macrophage migration inhibitory factor	YDMNAANVGWNNSTFA	[3] Oxidation (M)	48.5957	acute	recovery	0.0839958		196.379		176.107	158.005	21.0368	0	88.7871	7.20852	0	0	0.0997043	0.0498522		x
25	9597	634.787	1267.56	2	61.83	-1.76748	sp|P14207|FOLR2_HUMAN	FOLR2	Folate receptor beta	TDLLNVCMDAK	[7] Methylthio (C)	1.8122	acute	recovery	0.86078		129.677		0	0	31.7828	67.7558	24.8847	0	6.11124	18.9577	29.858	24.4079
25	2787	523.282	1044.55	2	61.84	-6.28039	sp|P26038|MOES_HUMAN	MSN	Moesin	ALTSELANAR		5.77754	acute	recovery	0.614218		105.624		322.498	313.888	27.23	1.73335	166.337	20.7522	58.5233	24.0436	11.8421	17.9429		x
25	2445	678.303	2031.89	3	61.87	2.51962	sp|P02748|CO9_HUMAN	C9	Complement component C9	PLSTPFDNEFYNGLCNR	[15] Methylthio (C)	5.92848	acute	recovery	7.73838e-06		19.9048		761.809	944.339	607.341	662.391	743.97	108.523	156.726	116.832	119.883	118.357	x	x	x
25	3847	847.401	2539.18	3	61.88	0.872263	sp|P00751|CFAB_HUMAN	CFB	Complement factor B	SSLTETIEGVDAEDGHGPGEQQKR		2.45158	acute	recovery	0.122562		67.3497		331.137	152.918	415.243	399.308	324.651	141.841	13.6222	230.002	144.236	187.119		x
[truncated: 63,837 more rows]
